# Supplementary material for: Economic impact of chicken diseases and other causes of morbidity or mortality in backyard farms in low-income and middle-income countries: a systematic review and meta-analysis
Source: BMC Vet Res. 2025 Mar 7;21:151. doi: 10.1186/s12917-025-04549-7 (PMC11887245; doi:10.1186/s12917-025-04549-7)
Supplement: Supplementary file 7 — Additional file 7. Dataset used for the analyses. [file 12917_2025_4549_MOESM7_ESM.xlsx]

## Sheet: Info
	Economic impact of chicken diseases and other causes of morbidity or mortality in backyard farms in low-income and middle-income countries: A systematic review and meta-analysis
	Contact: Violeta Muñoz, violetamunozgomez@uzh.ch
	Spreadsheet		Colour-coding		Meaning
	dat-1				summary key characteristics study
					critical appraisal
					risk of bias

## Sheet: dat-1
ID	source	author_name	publication	study_language	URL	country	comparator	impact_reported	mortality_epi_end	nreported_disease_condition	data_quantified	n_households	n_chickens	data_weeks	production_purpose	research_question	study_population_1	study_population_2	study_population_3	exposure	outcome_1	outcome_2	stats_1	stats_2	results	discussion_1	discussion_2	conflict	study_population	outcome_definition	outcome_measurement	stats_appropriate
LRCHBK1	Medline-OVID	Skallerup	2005	english	https://doi.org/10.1016/j.prevetmed.2005.02.003	Nicaragua	yes	productivity	NA	3(1)	farm_outputs	7	133	10	dual	yes	yes	yes	yes	yes	yes	yes	yes	yes	yes	yes	yes	yes	strong	strong	strong	strong
LRCHBK2	Pubmed	Annand	2021	english	https://onlinelibrary.wiley.com/doi/epdf/10.1111/tbed.13673	Lao PDF	no	mortality	epidemic	1	farm_outputs	1	27	1.14	dual	yes	yes	yes	yes	yes	yes	yes	yes	yes	yes	yes	yes	yes	strong	strong	strong	strong
LRCHBK3	Pubmed	Biswas	2008	english	https://doi.org/10.1016/j.prevetmed.2007.08.001	Bangladesh	no	mortality	endemic	6	farm_outputs	600	24419	52	eggs	yes	yes	yes	yes	yes	yes	yes	yes	yes	yes	yes	yes	yes	strong	strong	strong	strong
LRCHBK4	WoS	Hernandez-Divers	2006	english	https://doi.org/10.1647/2005-015R.1	Ecuador	no	mortality	endemic	7	farm_outputs	10	99	1.43	dual	yes	yes	yes	yes	yes	yes	yes	yes	no	yes	yes	yes	yes	strong	strong	strong	strong
LRCHBK5	WoS	Haunshi	2007	english	https://krishi.icar.gov.in/jspui/bitstream/123456789/48570/1/IJASc%202007.pdf	India	no	mortality	both	2	farm_outputs	15	300	6	dual	yes	yes	yes	yes	yes	yes	yes	yes	no	yes	yes	yes	yes	strong	strong	strong	strong
LRCHBK6	CABI	Katoch	2012	english	https://link.springer.com/content/pdf/10.1007/s12639-011-0090-z.pdf	India	yes	productivity	NA	8(1)	farm_outputs	10	100	13	NA	yes	yes	yes	yes	yes	yes	yes	yes	yes	yes	yes	yes	yes	strong	strong	strong	strong
LRCHBK7	Pubmed	Kondombo	2003	english	https://link.springer.com/article/10.1023/A:1027336610764	Burkina Faso	no	mortality	endemic	2	farm_outputs	NA	31,3 ± 8,3	8	dual	yes	yes	yes	no	yes	yes	yes	yes	no	yes	yes	yes	yes	weak	weak	weak	strong
LRCHBK8	CABI	Liu	2018	english	https://www.ncbi.nlm.nih.gov/pmc/articles/PMC6327192/pdf/kjp-56-6-597.pdf	China	no	mortality	epidemic	1	farm_outputs	1	>500	2	dual	yes	yes	yes	no	yes	yes	yes	yes	no	yes	yes	yes	yes	strong	strong	strong	weak
LRCHBK9	Pubmed	Biswas	2006	english	https://doi.org/10.1016/j.prevetmed.2006.05.001	Bangladesh	no	mortality	endemic	4	farm_outputs	600	17118	44	dual	yes	yes	yes	no	yes	yes	yes	yes	no	yes	yes	yes	yes	strong	strong	strong	weak
LRCHBK10	Agricola	Kumaresan	2008	english	https://link.springer.com/article/10.1007/s11250-007-9097-y	India	no	mortality	endemic	1	farm_outputs	320	2643	156	dual	yes	yes	yes	yes	yes	yes	no	yes	no	yes	yes	yes	yes	strong	strong	weak	strong
LRCHBK11	Other-reference list	Padhi	2014	english	https://krishi.icar.gov.in/jspui/bitstream/123456789/60237/1/3-jpstArticle_1.pdf	India	no	mortality	endemic	1	farm_outputs	5	100	6	dual	yes	yes	yes	yes	yes	yes	yes	yes	no	yes	yes	yes	yes	strong	strong	weak	strong
LRCHBK12	Scopus	Alfred	2012	english	http://lrrd.cipav.org.co/lrrd24/7/alfr24124.htm	Tanzania	no	mortality	endemic	3	farm_outputs	61	4197	52	dual	yes	yes	yes	yes	yes	yes	yes	yes	no	yes	yes	yes	yes	strong	strong	weak	weak
LRCHBK13	Scopus	Hien	2011	english	https://scialert.net/abstract/?doi=ijps.2011.189.196	Burkina Faso	no	mortality	endemic	2	farm_outputs	NA	324	26	dual	yes	yes	yes	yes	yes	yes	yes	yes	no	yes	yes	yes	yes	strong	strong	weak	strong
LRCHBK14	Scopus	Semakula	2015	english	https://www.researchgate.net/publication/297763762_Infectious_causes_of_mortality_in_smallholder_mature_scavenging_chicken_in_Central_Uganda	Uganda	no	mortality	endemic	3	farm_outputs	240	27024	52	dual	yes	yes	yes	yes	yes	yes	yes	yes	no	yes	yes	yes	yes	strong	strong	strong	strong
LRCHBK15	Scopus	Sarma	2017	english	https://arccjournals.com/journal/indian-journal-of-animal-research/B-3391	India	no	mortality	endemic	1	farm_outputs	100	3000	52	dual	yes	yes	yes	yes	yes	yes	yes	yes	no	yes	yes	yes	yes	strong	strong	weak	strong
LRCHBK16	Scopus	Banja	2017	english	https://lrrd.cipav.org.co/lrrd29/5/anan29087.html	India	no	mortality	endemic	2	farm_outputs	280	3175	104	dual	yes	yes	yes	yes	yes	yes	yes	yes	no	yes	yes	yes	yes	strong	strong	weak	weak
LRCHBK17	Scopus	Conroy	2005	english	https://lrrd.cipav.org.co/lrrd17/6/conr17070.htm	India	no	mortality	endemic	1	farm_outputs	60	1445	52	NA	yes	yes	yes	yes	yes	yes	yes	yes	no	yes	yes	yes	yes	strong	weak	weak	weak
LRCHBK18	Scopus	Khadda	2017	english	https://arccjournals.com/journal/indian-journal-of-animal-research/B-3063	India	no	mortality	endemic	1	farm_outputs	28	560	34	dual	yes	yes	yes	yes	yes	yes	yes	yes	no	yes	yes	yes	yes	strong	strong	weak	strong
LRCHBK19	Scopus	Karo-Karo	2019	english	https://pubmed.ncbi.nlm.nih.gov/31500141/	Indonesia	no	mortality	endemic	1	farm_outputs	41	11028	52	dual	yes	yes	yes	yes	yes	yes	yes	yes	no	yes	yes	yes	yes	strong	strong	weak	strong
LRCHBK20	Scopus	Barman	2010	english	https://www.banglajol.info/index.php/BVET/article/view/7555	Bangladesh	yes	mortality	endemic	2	farm_outputs	24	447	24	dual	yes	yes	yes	yes	yes	yes	yes	yes	yes	yes	yes	yes	yes	strong	strong	weak	strong
LRCHBK21	Google Scholar	Samal	2017	english	https://www.thepharmajournal.com/archives/2017/vol6issue11/PartL/6-11-126-624.pdf	India	no	mortality	epidemic	1	farm_outputs	1	50	1	dual	yes	yes	yes	yes	yes	yes	yes	yes	no	yes	yes	yes	yes	strong	strong	strong	unclear
LRCHBK22	Google Scholar	Akanbi	2014	english	https://www.iosrjournals.org/iosr-javs/papers/vol7-issue9/Version-2/D07922327.pdf	Nigeria	no	mortality	endemic	1	farm_outputs	37	12975	156	NA	yes	yes	yes	yes	yes	yes	yes	yes	no	yes	yes	yes	yes	strong	strong	weak	unclear
LRCHBK23	Google Scholar	Wilson	2020	english	https://doi.org/10.1016/j.parint.2020.102098	Brazil	no	mortality	endemic	1	farm_outputs	2	280	24	NA	yes	yes	yes	yes	yes	yes	yes	yes	no	yes	yes	yes	yes	strong	strong	weak	unclear
LRCHBK24	Google Scholar	Rahman	1997	english	http://lrrd.cipav.org.co/lrrd9/3/bang931.htm	Bangladesh	no	mortality	endemic	1	farm_outputs	297	1272	4	eggs	yes	yes	yes	yes	yes	yes	yes	yes	yes	yes	yes	yes	yes	strong	strong	strong	strong
LRCHBK25	Google Scholar	Nchinda	2010	english	https://www.fao.org/3/aq622e/aq622e.pdf	Haiti	no	mortality	endemic	1	farm_inputs&outputs	110	3740	36	eggs	yes	yes	yes	yes	yes	yes	yes	yes	yes	yes	yes	yes	yes	strong	strong	strong	strong
LRCHBK26	Google Scholar	Janvier	2017	english	http://41.89.96.81/handle/123456789/1407	Rwanda	no	mortality	endemic	1	farm_outputs	206	2431	12	eggs	yes	yes	yes	yes	yes	yes	yes	yes	yes	yes	yes	yes	yes	strong	strong	weak	weak
LRCHBK27	Other-reference list	Choe-ngern	1993	thai	in pdf	Thailand	no	mortality	endemic	1	farm_outputs	1	4	0.28	eggs	yes	yes	yes	no	yes	yes	no	no	no	yes	yes	yes	no	strong	strong	weak	unclear
LRCHBK28	CIRAD	Mourad	1997	french	https://doi.org/10.19182/remvt.9566	Thailand	no	mortality	endemic	3	farm_outputs	42	229	1	eggs	yes	yes	yes	yes	yes	yes	yes	yes	yes	yes	yes	yes	yes	strong	strong	strong	strong
LRCHBK29	AGRIS	Sadef	2015	english	https://tar.sljol.info/articles/abstract/10.4038/tar.v26i3.8108/	Pakistan	no	mortality	endemic	1	farm_outputs	116	932	52	eggs	yes	yes	yes	yes	yes	yes	yes	yes	no	yes	yes	yes	yes	strong	strong	weak	weak
LRCHBK30	AGRIS	Nahimara	2017	french	https://revues.cirad.fr/index.php/REMVT/article/view/31393/31172	Senegal	no	mortality	endemic	1	farm_outputs	45	90	52	eggs	yes	yes	yes	yes	yes	yes	yes	yes	yes	yes	yes	yes	yes	strong	strong	weak	strong
LRCHBK31	AGRIS	Mwalusanya	2001	english	https://pubmed.ncbi.nlm.nih.gov/12379059/#:~:text=The%20mean%20growth%20rates%20to,three%20laying%20cycles%20per%20year.	Tanzania	no	mortality	endemic	1	farm_outputs	124	3400	52	dual	yes	yes	yes	yes	yes	yes	yes	yes	yes	yes	yes	yes	yes	strong	strong	weak	strong
LRCHBK32	Other-reference list	Azzam	2006	english	https://www-pub.iaea.org/MTCD/Publications/PDF/te_1489_web.pdf	Egypt	yes	mortality and productivity	endemic	1	farm_outputs	60	2955	10	dual	yes	yes	yes	yes	yes	yes	yes	yes	yes	yes	yes	yes	yes	strong	strong	strong	strong
LRCHBK33	Other-reference list	Danho	2006	english	https://www-pub.iaea.org/MTCD/Publications/PDF/te_1489_web.pdf	Ivory coast	no	mortality	endemic	1	farm_outputs	NA	657	32	dual	yes	yes	yes	yes	yes	yes	yes	yes	yes	yes	yes	yes	yes	strong	strong	weak	strong
LRCHBK34	Other-reference list	Koko	2006	english	https://www-pub.iaea.org/MTCD/Publications/PDF/te_1489_web.pdf	Madagascar	no	mortality	endemic	2	farm_outputs	35	3374	52	NA	yes	yes	yes	yes	yes	yes	yes	yes	yes	yes	yes	yes	yes	strong	strong	weak	strong
LRCHBK35	Other-reference list	Khalafall	2006	english	https://www-pub.iaea.org/MTCD/Publications/PDF/te_1489_web.pdf	Sudan	no	mortality	endemic	1	farm_outputs	28	NA	8	NA	yes	yes	yes	yes	yes	yes	yes	yes	yes	yes	yes	yes	yes	strong	strong	strong	weak
LRCHBK36	Pubmed	Bessell	2020	english	https://www.sciencedirect.com/science/article/pii/S0167587719301692#sec0080	Uganda	no	mortality	endemic	1	farm_outputs	593	29650	52	dual	yes	yes	yes	yes	yes	yes	yes	yes	no	yes	yes	yes	yes	strong	strong	weak	strong
LRCHBK37	Pubmed	Nguyen	2020	english	https://pubmed.ncbi.nlm.nih.gov/31267344/	Vietnam	yes	productivity	NA	8(1)	farm_outputs	126	210	44	dual	yes	yes	yes	yes	yes	yes	yes	yes	yes	yes	yes	yes	yes	strong	strong	strong	strong
LRCHBK38	Scopus	Tiensin	2005	english	https://pubmed.ncbi.nlm.nih.gov/16318716/	Cambodia	no	mortality	endemic	1	farm_outpus	NA	63091574	52	NA	yes	yes	yes	yes	yes	yes	yes	yes	no	yes	yes	yes	yes	strong	strong	strong	strong
LRCHBK39	Other-Organization	Geerlings	2007	english	https://www.researchgate.net/publication/239882444_Highly_Pathogenic_Avian_Influenza_A_Rapid_Assessment_of_the_Socio-Economic_Impact_on_Vulnerable_Households_in_Egypt?channel=doi&linkId=0deec51c30f6a44119000000&showFulltext=true	Egypt	yes	mortality	endemic	1	farm_inputs&outputs	114	3768	52	dual	yes	yes	yes	yes	yes	yes	yes	yes	no	yes	yes	yes	yes	strong	strong	weak	weak
LRCHBK40	Other-reference list	Dana	2000	english	http://arccarticles.s3.amazonaws.com/webArticle/articles/341011.pdf	India	no	mortality	endemic	2	farm_outputs	102	3588	104	dual	yes	yes	yes	yes	yes	yes	yes	yes	yes	yes	yes	yes	yes	strong	strong	weak	weak
LRCHBK41	CNKI	Du	2017	chinese	https://chn.oversea.cnki.net/KCMS/detail/detail.aspx?dbcode=CJFD&dbname=CJFDLAST2017&filename=NSGJ201720067	China	no	mortality	endemic	1	farm_outputs	1	2000	2.29	meat	yes	yes	no	yes	yes	yes	yes	yes	no	yes	yes	no	no	strong	strong	strong	weak
LRCHBK42	CNKI	Hu	2008	chinese	https://www.cnki.net/KCMS/detail/detail.aspx?dbcode=CMFD&dbname=CMFD2009&filename=2009090983.nh&uniplatform=OVERSEA&v=gAICFJLwtpLIBVgdnmd-xsXi9FunrrXJ5kzPvF7B3VFymrkTC9v9d1wXSaxMNuTX	China	yes	productivity	NA	1	farm_outputs	7	20	104	NA	yes	yes	no	yes	yes	yes	yes	yes	no	yes	yes	no	no	weak	strong	strong	strong
LRCHBK43	CNKI	Feng	1997	chinese	https://xueshu.baidu.com/usercenter/paper/show?paperid=fc800ca22de83aa67589404880566166&site=xueshu_se	China	no	mortality	endemic	1	farm_outputs	1	518	20	eggs	yes	yes	no	yes	yes	yes	yes	yes	no	yes	yes	no	no	strong	strong	strong	strong
LRCHBK44	CNKI	Ding	2011	chinese	https://chn.oversea.cnki.net/KCMS/detail/detail.aspx??sfield=fn&QueryID=9&CurRec=18&recid=&FileName=COOK201109036&DbName=CJFD2011&DbCode=CJFD&yx=&pr=&URLID=	China	no	mortality	endemic	1	farm_outputs	1	6000	2	NA	yes	yes	no	yes	yes	yes	yes	yes	no	yes	yes	no	no	strong	strong	weak	strong
LRCHBK45	CNKI	Xu	2007	chinese	https://chn.oversea.cnki.net/KCMS/detail/detail.aspx??sfield=fn&QueryID=3&CurRec=1&recid=&FileName=YQYF200703027&DbName=CJFD2007&DbCode=CJFD&yx=&pr=&URLID=	China	no	mortality	endemic	1	farm_outputs	1	2000	1.71	meat	yes	yes	no	yes	yes	yes	yes	yes	no	yes	yes	no	no	strong	strong	strong	strong
LRCHBK46	CNKI	Zhang	2004	chinese	https://chn.oversea.cnki.net/KCMS/detail/detail.aspx?dbcode=CJFD&dbname=CJFD2004&filename=LNXM200406023&uniplatform=OVERSEAS_CHS&v=hPqVyteKPSp6k8s7i1AlGkrE4JIC-vHaBs_AcSf9RsV9DRJRkc5IzirlIjylda5u	China	no	mortality	endemic	1	farm_outputs	1	2000	1.43	meat	yes	yes	no	yes	yes	yes	yes	yes	no	yes	yes	no	no	strong	strong	strong	strong
LRCHBK47	CNKI	Zhang	1999	chinese	https://chn.oversea.cnki.net/KCMS/detail/detail.aspx??sfield=fn&QueryID=0&CurRec=2&recid=&FileName=TJXM901.023&DbName=CJFD9899&DbCode=CJFD&yx=&pr=&URLID=	China	no	mortality	endemic	1	farm_outputs	1	105	0.43	meat	yes	yes	no	yes	yes	yes	yes	yes	no	yes	yes	no	no	strong	strong	strong	strong
LRCHBK48	CNKI	Zhang	1991	chinese	https://chn.oversea.cnki.net/KCMS/detail/detail.aspx??sfield=fn&QueryID=0&CurRec=2&recid=&FileName=JLXS199102016&DbName=CJFD9093&DbCode=CJFD&yx=&pr=&URLID=	China	no	mortality	endemic	1	farm_outputs	1	288	1	eggs	yes	yes	no	yes	yes	yes	yes	yes	no	yes	yes	no	no	strong	strong	strong	strong
LRCHBK49	CNKI	Chen	1992	chinese	https://chn.oversea.cnki.net/KCMS/detail/detail.aspx?dbcode=CJFD&dbname=CJFD9093&filename=GXMS199206035&uniplatform=OVERSEA&v=WWEZtWxQXOCXXPEckL9wZRG5hnU3ZJOtWJji57VhLEoOli97iB54-VdJfBXp8Rys	China	yes	productivity	NA	1	farm_outputs	1	796	3	eggs	yes	yes	no	yes	yes	yes	yes	yes	no	yes	yes	no	no	strong	strong	strong	strong
LRCHBK50	CNKI	Huang	2020	chinese	https://chn.oversea.cnki.net/KCMS/detail/detail.aspx?dbcode=CJFD&dbname=CJFDLAST2020&filename=YZCL202010041&uniplatform=OVERSEAS_CHS&v=ze-Cizx1TwvSHxWxg-osD1LEJ72JrQdNibo-jhtvRakH3cSCgFhzGoQ8fA01Uy3m	China	no	mortality	endemic	2	farm_outputs	1	500	2	NA	yes	yes	no	yes	yes	yes	yes	yes	no	yes	yes	no	no	strong	strong	strong	strong
LRCHBK51	CNKI	Zhang	2018	chinese	https://chn.oversea.cnki.net/KCMS/detail/detail.aspx??sfield=fn&QueryID=0&CurRec=1&recid=&FileName=HXMY201808016&DbName=CJFDLAST2018&DbCode=CJFD&yx=&pr=&URLID=	China	no	mortality	endemic	1	farm_outputs	1	3000	0.43	meat	yes	yes	no	yes	yes	yes	yes	yes	no	yes	yes	no	no	strong	strong	strong	strong
LRCHBK52	CNKI	Shao	2016	chinese	https://chn.oversea.cnki.net/KCMS/detail/detail.aspx?dbcode=CJFD&dbname=CJFDLAST2016&filename=ANHE201613180&uniplatform=OVERSEAS_CHS&v=HUUJ-FbMO2ZLOkXXKSEZJcpBI4WaYXVCwMfP_VIYzYd4ZYQfju13mBgGIHXGuNp_	China	no	mortality	endemic	2	farm_outputs	1	1000	0.86	meat	yes	yes	no	yes	yes	yes	yes	yes	no	yes	yes	no	no	strong	strong	strong	strong
LRCHBK53	CNKI	Wang	2016	chinese	https://chn.oversea.cnki.net/KCMS/detail/detail.aspx??sfield=fn&QueryID=0&CurRec=1&recid=&FileName=ZXWA201603208&DbName=CJFDLAST2016&DbCode=CJFD&yx=&pr=&URLID=	China	no	mortality	endemic	1	farm_outpus	1	2000	1.43	meat	yes	yes	no	yes	yes	yes	yes	yes	no	yes	yes	no	no	strong	strong	strong	strong
LRCHBK54	CNKI	Xiong	2016	chinese	https://chn.oversea.cnki.net/KCMS/detail/detail.aspx?dbcode=CJFD&dbname=CJFDLAST2016&filename=COOK201601019&uniplatform=OVERSEAS_CHS&v=BqP881qPJkglYB7i6hdTQ4Z3B7N7zrmKCzrlM9EnEn8vk0ZjaZ6kNIecke65_Uz3	China	no	mortality	endemic	2	farm_outputs	1	500	1	NA	yes	yes	no	yes	yes	yes	yes	yes	no	yes	yes	no	no	strong	strong	strong	strong
LRCHBK55	CNKI	Jiao	2015	chinese	https://chn.oversea.cnki.net/KCMS/detail/detail.aspx?dbcode=CJFD&dbname=CJFDLAST2016&filename=ZGJQ201522019&uniplatform=OVERSEA&v=bdt_RfO8sH5FO1hn_dOZzA2V4D8FeWHB2dO0kWZBl5hHRb8pajM01zo6xciv0KdM	China	no	mortality	endemic	1	farm_outputs	1	5000	4.29	meat	yes	yes	no	yes	yes	yes	yes	yes	no	yes	yes	no	no	strong	strong	strong	strong
LRCHBK56	CNKI	Li	2014	chinese	https://chn.oversea.cnki.net/KCMS/detail/detail.aspx?dbcode=CJFD&dbname=CJFD2014&filename=HLCM201406085&uniplatform=OVERSEAS_CHS&v=a3zjNOHQ7TK1fCXqk72IR2kcKtMAouGe27pO01OY4o30TulWwPFeHNTA3MFlaMmw	China	no	mortality	epidemic	1	farm_outputs	1	800	2	meat	yes	yes	no	yes	yes	yes	yes	yes	no	yes	yes	no	no	strong	strong	strong	strong
LRCHBK57	CNKI	Huang	2013	chinese	https://wenku.baidu.com/view/3611d0b8d2f34693daef5ef7ba0d4a7303766c40.html?_wkts_=1682337123123&bdQuery=%E4%B8%80%E8%B5%B7%E9%B8%A1%E4%BC%A0%E6%9F%93%E6%80%A7%E6%B3%95%E6%B0%8F%E5%9B%8A%E7%97%85%E7%9A%84%E8%AF%8A%E6%B2%BB%E4%BD%93%E4%BC%9A+%E9%BB%84%E8%89%B3%E5%BA%AD%2C%E5%94%90%E6%98%8E%E5%86%9B+%28%E9%99%95%E8%A5%BF%E7%9C%81%E5%8D%97%E9%83%91%E5%8E%BF%E7%A6%8F%E6%88%90%E9%95%87%E5%85%BD%E5%8C%B…	China	no	mortality	epidemic	1	farm_outputs	1	500	0.71	meat	yes	yes	no	yes	yes	yes	yes	yes	no	yes	yes	no	no	strong	strong	strong	strong
LRCHBK58	CNKI	Yu	2014	chinese	https://wenku.baidu.com/view/aa7862d5cc22bcd126ff0ce9.html?_wkts_=1682337214094&bdQuery=%E4%B8%80%E4%BE%8B%E9%B8%A1%E7%BB%84%E7%BB%87%E6%BB%B4%E8%99%AB%E7%97%85%E7%9A%84%E8%AF%8A%E6%96%AD+%E4%BA%8E%E4%BC%8F%E5%9B%BD	China	no	mortality	epidemic	1	farm_outputs	1	400	0.71	NA	yes	yes	no	yes	yes	yes	yes	yes	no	yes	yes	no	no	strong	strong	strong	strong
LRCHBK59	CNKI	Tang	1986	chinese	https://chn.oversea.cnki.net/KCMS/detail/detail.aspx?dbcode=CJFD&dbname=CJFD8589&filename=XJNX198605023&uniplatform=OVERSEAS_CHS&v=YKupksYqgZYxJUCbtLwZT7rkewRhrmanX78ePpLjulMQ_881QJGxyouDR8MgwicZ	China	no	mortality	epidemic	1	farm_outputs	1	3000	2	meat	yes	yes	no	yes	yes	yes	yes	yes	no	yes	yes	no	no	strong	strong	strong	strong
LRCHBK60	CNKI	Wang	2012	chinese	https://chn.oversea.cnki.net/KCMS/detail/detail.aspx?dbcode=CJFD&dbname=CJFD2012&filename=ZSZZ201205020&uniplatform=OVERSEAS_CHS&v=SOgEvhkkpeup4BDzAuzpAVK8C8dsxOkCVZgGvXS4UQGGuPimdbTGbBILqkkXM51v	China	no	mortality	epidemic	1	farm_outputs	1	2000	2	meat	yes	yes	no	yes	yes	yes	yes	yes	no	yes	yes	no	no	strong	strong	strong	strong
LRCHBK61	CNKI	Liu	2013	chinese	https://chn.oversea.cnki.net/KCMS/detail/detail.aspx?dbcode=CJFD&dbname=CJFD2013&filename=HLCM201302120&uniplatform=OVERSEAS_CHS&v=zvTt5D5tQ1R8scggdi1LdYZ-boZ5_InBWPUQqab5KY-ez309_rR0dn_ojxfn-oiF	China	no	mortality	epidemic	2	farm_outputs	1	551	2.14	meat	yes	yes	no	yes	yes	yes	yes	yes	no	yes	yes	no	no	strong	strong	strong	strong
LRCHBK62	Google Scholar	Yang	2004	chinese	https://chn.oversea.cnki.net/KCMS/detail/detail.aspx?dbcode=CJFD&dbname=CJFD2004&filename=QYKJ200406025&uniplatform=OVERSEAS_CHS&v=hRqPhsv195ZBSiPRJ18XsBhcHYyv-qtB7-VAHycGteA0EgewusnqYPk6cFNgKcZE	China	no	mortality	epidemic	1	farm_outputs	1	4000	1.57	eggs	yes	yes	no	yes	yes	yes	yes	yes	no	yes	yes	no	no	strong	strong	strong	strong
LRCHBK63	Google Scholar	Zuo	2003	chinese	http://vip.hnadl.cn/article/detail.aspx?id=10388386	China	no	mortality	epidemic	1	farm_outputs	1	5000	1	eggs	yes	yes	no	yes	yes	yes	yes	yes	no	yes	yes	no	no	strong	strong	strong	strong
LRCHBK64	Google Scholar	Meng	1990	chinese	https://xueshu.baidu.com/usercenter/paper/show?paperid=893ddf391afeb47604bc847ce79772c4&site=xueshu_se	China	no	mortality	epidemic	1	farm_outputs	2	3020	0.57	meat	yes	yes	no	yes	yes	yes	yes	yes	no	yes	yes	no	no	strong	strong	strong	strong
LRCHBK65	Google Scholar	Sun	1990	chinese	http://www.cqvip.com/Main/Detail.aspx?id=299008	China	no	mortality	epidemic	1	farm_outputs	1	300	1.14	eggs	yes	yes	no	yes	yes	yes	yes	yes	no	yes	yes	no	no	strong	strong	strong	strong
LRCHBK66	Other-reference list	Rodriguez	1997	english	https://link.springer.com/content/pdf/10.1007/BF02633012.pdf	Mexico	no	mortality	endemic	3	farm_outputs	24	268	24	dual	yes	yes	yes	yes	yes	yes	yes	yes	yes	yes	yes	yes	yes	strong	strong	strong	strong
LRCHBK67	Other-reference list	Biswas	2005	english	https://www.tandfonline.com/doi/pdf/10.1080/03079450500178972?needAccess=true	Bangladesh	no	mortality	endemic	3	farm_outputs	100	1227	76	dual	yes	yes	yes	yes	yes	yes	yes	yes	yes	yes	yes	yes	yes	strong	strong	strong	strong
LRCHBK68	Other-reference list	Bell	1995	english	https://www.sciencedirect.com/science/article/abs/pii/0167587795004947	Cameroon	no	mortality	endemic	2	farm_outputs	NA	538	18	NA	yes	yes	yes	yes	yes	yes	yes	yes	yes	yes	yes	yes	yes	strong	strong	weak	weak
LRCHBK69	Other-reference list	Barua	2006	english	https://www.banglajol.info/index.php/BJM/article/view/873	Bangladesh	no	mortality	endemic	1	farm_outputs	4	26	24	dual	yes	yes	yes	yes	yes	yes	yes	yes	no	yes	yes	yes	yes	strong	strong	strong	unclear
LRCHBK70	Other-reference list	Maminiaina	2007	english	https://pubmed.ncbi.nlm.nih.gov/18293617/	Madagascar	no	mortality	endemic	1	farm_inputs&outputs	30	2236	52	dual	yes	yes	yes	yes	yes	yes	yes	yes	no	yes	yes	yes	yes	strong	strong	strong	strong
LRCHBK71	Google Scholar	Moharam	2019	english	https://www.tandfonline.com/doi/full/10.1080/03079457.2019.1612852	Egypt	no	mortality	endemic	1	farm_outputs	13	18800	52	NA	yes	yes	yes	yes	yes	yes	yes	yes	no	yes	yes	yes	yes	strong	strong	strong	unclear
LRCHBK72	Google Scholar	Vijayalingam	2019	english	https://www.entomoljournal.com/archives/2019/vol7issue2/PartP/7-2-187-317.pdf	India	no	mortality	epidemic	1	farm_outputs	1	300	1	eggs	yes	yes	yes	yes	yes	yes	yes	yes	no	yes	yes	yes	yes	strong	strong	strong	unclear
LRCHBK73	Google Scholar	Assefa	2016	english	https://archive.conscientiabeam.com/index.php/68/article/view/92	Ethiopia	no	mortality	endemic	3	farm_inputs&outputs	500	4500	52	dual	yes	yes	yes	yes	yes	yes	yes	yes	yes	yes	yes	yes	yes	strong	strong	weak	strong
LRCHBK74	Google Scholar	Van	2020	english	https://www.sciencedirect.com/science/article/pii/S0032579119441928	Vietnam	no	mortality	endemic	>5	farm_outputs	NA	several groups depending on disease combination	78	NA	yes	yes	yes	yes	yes	yes	yes	yes	yes	yes	yes	yes	yes	strong	strong	strong	strong
LRCHBK75	Google Scholar	Kye	2013	english	https://pubmed.ncbi.nlm.nih.gov/24046415/	Cambodia	no	mortality	endemic	1	farm_outputs	NA	33	32	NA	yes	yes	yes	yes	yes	yes	yes	yes	no	yes	yes	yes	yes	strong	strong	strong	unclear
LRCHBK76	Google Scholar	You	2007	english	https://onlinelibrary.wiley.com/doi/full/10.1111/j.1477-9552.2007.00099.x	Burkina Faso	no	mortality	epidemic	1	farm_outputs	NA	130	12	NA	yes	yes	yes	yes	yes	yes	yes	yes	yes	yes	yes	yes	yes	strong	strong	strong	strong
LRCHBK77	Google Scholar	You	2007	english	https://onlinelibrary.wiley.com/doi/full/10.1111/j.1477-9552.2007.00099.x	Cameroon	no	mortality	epidemic	1	farm_outputs	NA	58	12	NA	yes	yes	yes	yes	yes	yes	yes	yes	yes	yes	yes	yes	yes	strong	strong	strong	strong
LRCHBK78	Google Scholar	Bhuiyan	2004	english	http://www.lrrd.org/lrrd16/10/bhui16083.htm	Bangladesh	yes	productivity	NA	1	farm_outputs	3	600	10	dual	yes	yes	yes	yes	yes	yes	yes	yes	no	yes	yes	yes	yes	strong	strong	strong	strong

## Sheet: dat-2-comparator
ID	author_name	publication_year	country	impact	reported	condition	etiology	prevalence	prev_sample	comparator	time_frame_weeks	mortality_deaths_number	mortality_sample	time_weeks	mortality_week	egg_infected_production	egg_inf_nhens	egg_inf_weeks	egg_free_production	egg_free_week	egg_%impact	LW_inf_nchickens	LW_inf	LW_inf_week	LW_free	LW_%impact	TWG_nchickens	TWG_infected	TWG_inf_weeks	TWG_free	TWG_free_week	TWG_%impact	note
LRCHBK1	Skallerup	2005	Nicaragua	productivity	infectious	parasite	ascaridia galli	93.3	15	yes	10																68 treated; 65 untreated	584±0,182	10	651 ± 0,167	10	-10.3	weight gain healthy 0.651 kg; weight gain infected 0.584 kg ; no significant difference
							heterakis gallinarum	100
							Cestodes	100
LRCHBK6	Katoch	2012	India	productivity	infectious	parasite	ascaridia galli	35.29	50	yes	13											50 chickens treated and 50 chickens untreated; all 40-day old (beginning study)	1450	13	1830	-20.765	50 chickens treated and 50 chickens untreated; all 40 days old (at the beginning of the study)	1232	13	1617.6	13	-23.8378
							heterakis gallinarum	29.41
							Raillietina tetragona	23.52
							Raillietina cesticillus	17.64
							Raillietina echonobothrida	11.76
							Amoebotaenia cuneata	8.82
							Capillaria spp	5.88
							Cheilospirura hamulosa	2.94
LRCHBK20	Barman	2010	Bangladesh	mortality	mix	predation				yes	24	(predation deaths) unvaccinated: 43 chickens; vaccinated: 34 chickens; Note: this could be analysed all together	unvaccinated: 241 chickens; vaccinated: 206 chickens	24	uvc: 0,74 vc: 0,687
						new castle disease	new castle disease virus					(newcastle disease deaths) unvaccinated: 52 chickens; vaccinated:10 chickens			uvc:0,89 vc: 0,20
LRCHBK32	Azzam	2006	Egypt	mortality and productivity	infectious	infectious bursal disease	infectious bursal disease virus	35.15	1337 (unvaccinated)	yes	10	377	1337	10	2.81975												1337	219.8	10	1618	379.7	-42.1122
								14.58	1648 (vaccinated)			114	1618		0.704574
LRCHBK37	Nguyen	2020	Vietnam	productivity	infectious	parasite	ascaridia galli	41.1	90	yes	44											114	1990	18	2090	-4.78469
							heterakis gallinarum	42.2
							cheilospirura hamulosa	1.1
							raillietina tetragona	11.1
							raillietina cesticillus	1.1
							raillietina echinobothrida	2.2
							hymenolepis spp	2.2
							echinostomatidae	1.1
LRCHBK39	Geerlings	2007	Egypt	mortality	infectious	virus	avian influenza virus H5N1			yes		3101	3768	52	1.58266
LRCHBK42	Hu	2008	China	productivity	infectious	parasite	eimeria spp	38	NA	yes	104	not reported-only mortality rate (%) reported															10 chickens treated and 10 chickens untreated	NA (58% WG)	NA	NA (99,8% WG)	NA	-41.8838	survey on 7 farms without reporting farm sizes. Assuming same farm size when calculating the average mortality; there is much information missing (see NA), only % reported on weight gain in infected and treated/healthy chickens
LRCHBK49	Chen	1992	China	productivity	infectious	parasite	ascaridia galli			yes	3	196	796	3	8.20771	0	1	1	36.5	1	-100												36,5 % of hens lay eggs
LRCHBK78	Bhuiyan	2004	Bangladesh	productivity	non-infectious	nutritional	vitamin A deficiency	82.3	12	yes	10																600 chicks day-old (300 treated and 300 untreated group) at the beginning	53±17	6	91±8	6	-41.7582

## Sheet: price-estimation
country	product	price_LCU_min	price_LCU_max	currency_name	currency_code	year	ref_1	ref_1_link	comment		chicken_weight_kg_min	chicken_weight_max	ref_2	comment		price_lit_foreign_currency	conversion	exchange_rate_USD	exchange_rate_LCU			price_lit_LCU		time_period	current_value_LCU	exchange_rate	current_value_USD		PPP_factor_2020	product	price_paper_USD	comments
Bangladesh	DOC broiler	35	40	bangladeshi taka	BDT	2008	The Poultry site	https://www.thepoultrysite.com/news/2008/09/price-of-dayold-broiler-chick-leaps#:~:text=The%20price%20of%20a%20day%2Dold%20broiler%20chick%20now%20stands,over%20BDT40%2C%20according%20to%20operators.	-													37.5		2008-2020	81.1781	84.8714	0.956484		0.378681	chicken	0.709265
	broiler chicken	130	150	bangladeshi taka	BDT	2019	RVO-2020	https://www.rvo.nl/sites/default/files/2020/12/Poultry%20sector%20study%20Bangladesh.pdf	retail price/kg		1.5	1.7										224		2019-2020	236.748	84.8714	2.78949			layer	1.04349
	DOC layer-not found
	layer hen-spent	200		bangladeshi taka	BDT	2021	Hennessey-2021	https://www.sciencedirect.com/science/article/pii/S0167587721001112	market price/kg		2.04		https://www.researchgate.net/publication/279059348_Comparative_performance_of_Sonali_chickens_commercial_broilers_layers_and_local_non-descript_Deshi_chickens_in_selected_areas_of_Bangladesh	-								408		2021-2020	386.563	84.8714	4.55469
Brazil	DOC broiler	430		central african franc	CFA	2019	RVO-2020	https://timeforsense.com/wp-content/uploads/2020/12/201204-SVC-Hatching-Eggs.pdf	-							430	CFA>USD>BRL	585.911	3.94447			2.89485		2019-2020	2.98782	5.15518	0.579577		0.459403	chicken	0.242789
	broiler chicken	0.54		euros	EUR	2019	Da Silva-2014	https://www.sciencedirect.com/science/article/pii/S0301479713007512?via%3Dihub	-							0.54	EUR>USD>BRL	0.893276	3.94447			2.3845		2019-2020	2.46108	5.15518	0.4774			layer	0.279942
	DOC layer	550		central african franc	CFA	2019	RVO-2020	https://timeforsense.com/wp-content/uploads/2020/12/201204-SVC-Hatching-Eggs.pdf	-							550	CFA>USD>BRL	585.911	3.94447			3.70271		2019-2020	3.82163	5.15518	0.741319
	layer hen-not found
Burkina Faso	DOC broiler-Ghana	10		ghanaian cedi	GHS	2022	Asetena-2022	https://asetena.com/top-suppliers-of-day-old-chicks-in-ghana/	-							10	GHS>USD>CFA	5.8057	554.531			955.149		2021-2020	921.484	575.586	1.60095		0.377307	chicken	0.857497
	broiler chicken (poulet du Faso, crossbred)	1718.99		central african franc	CFA	2018	Ouattara-2020	https://crimsonpublishers.com/apdv/pdf/APDV.000669.pdf	-													1718.99		2018-2020	1694.76	575.586	2.94441			layer	0.786733
	poulet du Faso (egg laying)	1500		central african franc	CFA	2018	CEVA-2022	https://www.ceva.com/wp-content/uploads/2022/09/POULET-DU-FASO_Lien-vide%CC%81oL.pdf	-													1500		2018-2020	1478.86	575.586	2.5693
Cambodia	DOC broiler	0.33		us dollar	USD	2004	Burgos-2008	https://assets.publishing.service.gov.uk/media/57a08bbbe5274a27b2000d07/wp03_2008.pdf	-							0.33	USD>KHR		4016.25			1325.36		2004-2020	2774.65	4092.78	0.677936		0.349841	chicken	1.16861
	"slaughtered chicken"	17860		cambodian riel	KHR	2008	Burgos-2008	https://assets.publishing.service.gov.uk/media/57a08bbbe5274a27b2000d07/wp03_2008.pdf	-													17860		2008-2020	24568.6	4092.78	6.0029			layer	0.53013
	DOC layer-not found
	layer hen	3500		cambodian riel	KHR	2008	Burgos-2008	https://assets.publishing.service.gov.uk/media/57a08bbbe5274a27b2000d07/wp03_2008.pdf	price/kg		2		https://www.researchgate.net/publication/279059348_Comparative_performance_of_Sonali_chickens_commercial_broilers_layers_and_local_non-descript_Deshi_chickens_in_selected_areas_of_Bangladesh	-								7000		2008-2020	9629.34	4092.78	2.35276
Cameroon	DOC broiler	300	350	central african franc	CFA	2017	BusinessinCameron-2017	https://www.businessincameroon.com/breeding/0606-7176-cameroon-900-000-one-day-chicks-to-boost-poultry-farming-in-the-north-west-region#:~:text=According%20to%20the%20same%20sources,cost%20FCfa%20300%20to%20350.	-													325		2017-2020	344.752	575.586	0.598959		0.397478	chicken	1.56581
	local chicken	3363	3532	central african franc	CFA	2010	Laroche-Dupraz-2010	https://hal.inrae.fr/hal-02823151/document	-													3447.5		2010-2020	4190.12	575.586	7.27974			layer	1.04607
	DOC layer-not found
	layer hen	3.9		euros	EUR	2018	Ursule-2020	https://www.hrpub.org/download/20201030/UJAR1-10417390.pdf	-							3.9	EUR>USD>CFA	0.846773	555.446			2558.23		2018-2020	2684.87	575.586	4.66459
China	DOC broiler	6.8		yuan	CNY	2019	Reuters-2020	https://www.reuters.com/article/us-china-health-chickens-idUSKBN20F0RA	-													6.8		2019-2020	6.96452	6.90077	1.00924		0.605533	chicken	1.43992
	chicken	10.51		yuan	CNY	2020	Reuters-2020	https://www.reuters.com/article/us-china-health-chickens-idUSKBN20F0RA	price/kg		2.42	2.5										25.8546		2020		6.90077	3.74663			layer	0.936975
	DOC layer	6.53		yuan	CNY	2018	USDA-2019	https://apps.fas.usda.gov/newgainapi/api/report/downloadreportbyfilename?filename=Poultry%20and%20Products%20Semi-annual_Beijing_China%20-%20Peoples%20Republic%20of_2-26-2019.pdf	-													6.53		2018-2020	6.88189	6.90077	0.997264
	layer hen	10.44		yuan	CNY	2021	Weihengag-2021	https://www.weihengag.com/home/article/detail/id/13546.html#:~:text=2021%E5%B9%B4%E8%9B%8B%E9%B8%A1%E8%A1%8C%E4%B8%9A%E5%8E%BB%E4%BA%A7%E8%83%BD%EF%BC%8C%E8%9B%8B%E9%B8%A1%E5%AD%98%E6%A0%8F,%E5%8D%83%E5%85%8B%EF%BC%8C%E5%90%8C%E6%AF%94%E4%B8%8A%E6%B6%A826.3%25%E3%80%82	price/kg		1.3	1.5	https://finance.eastmoney.com/a2/202103211852125436.html.	-								14.616		2021-2020	14.474	6.90077	2.09745
Ecuador	DOC broiler	0.62		us dollar	USD	2014	Romero Apolo-2015	https://dspace.ups.edu.ec/bitstream/123456789/8854/1/UPS-CT005046.pdf	-													0.62		2014-2020	0.65651	1	0.65651		0.516762	chicken	1.57036
	broiler chicken- "pollo en pie"	3.16		us dollar	USD	2019	Espinel-2020	http://www.dspace.uce.edu.ec/bitstream/25000/21567/1/T-UCE-0004-CAG-274.pdf	price/kg		1.7214											5.43962		2019-2020	5.42119	1	5.42119			layer	1.39356
	DOC layer-not found
	layer hen- "gallina de descarte"	4		us dollar	USD	2011	Escobar Veloz-2012	https://dspace.ups.edu.ec/bitstream/123456789/3660/1/UPS-QT03321.pdf	-													4		2011-2020	4.73692	1	4.73692
Egypt	DOC broiler	5	6	egyptian pounds	EGP	2022	New trends detail-2022	https://news.trenddetail.com/middleeast/207657.html	-													5.5		2021-2020	5.80502	15.7592	0.368358		0.283136	chicken	0.831779
	chicken (fattened)	24.24		egyptian pounds	EGP	2011	Farsina-2016	https://www.tandfonline.com/doi/pdf/10.1017/S0043933915002718?needAccess=true	price/kg		1.3											31.512		2011-2020	86.7876	15.7592	5.50711			layer	0.867116
	DOC layer	4	5	egyptian pounds	EGP	2022	New trends detail-2022	https://news.trenddetail.com/middleeast/207657.html	-													4.5		2021-2020	4.26355	15.7592	0.270544
	layer hen-"end of lay hen"	16.75		egyptian pounds	EGP	2011	Farsina-2016	https://www.tandfonline.com/doi/pdf/10.1017/S0043933915002718?needAccess=true	-		2		https://www.researchgate.net/publication/279059348_Comparative_performance_of_Sonali_chickens_commercial_broilers_layers_and_local_non-descript_Deshi_chickens_in_selected_areas_of_Bangladesh	-								33.5		2011-2020	92.2627	15.7592	5.85454
Ethiopia	DOC broiler	29		ethiopian birr	ETB	2014	The poutlry site-2014	https://www.thepoultrysite.com/news/2014/02/chick-distribution-model-helps-ethiopias-small-poultry-farmers	-													29		2014-2020	59.5026	34.9272	1.70362		0.386535	chicken	1.47744
	adult chicken	115	300	ethiopian birr	ETB	2020	USAID-2020	https://pdf.usaid.gov/pdf_docs/PA00Z884.pdf	-													207.5		2020		34.9272	5.94093			layer	1.20077
	DOC layer-not found
	layer hen	157.5		ethiopian birr	ETB	2020	Birhanu-2021	https://www.researchgate.net/publication/351992689_Economic_and_marketing_performance_of_chicken_value_chain_actors_in_Ethiopia_challenges_and_business_opportunities_for_sustainable_livelihoods?channel=doi&linkId=60b4a3e092851cd0d988c9d6&showFulltext=true	-													157.5		2020		34.9272	4.50938
Guinea	DOC broiler	1	1.25	us dollar	USD	2014	USDAID-2015	https://www.marketlinks.org/sites/default/files/resource/files/Report_No._22_-_Guinea_Value_Chain_Analysis_-_Eggs_Small_Ruminants_Maize_Rice_Groundnut.pdf	-							1.125	USD>XOF		7014.12			7890.88		2014-2020	13699.8	9565.08	1.43227		0.391716	chicken	0.284973
	chicken	217.39		guinean franc	XOF	2020	selinawamucii-2020	https://www.selinawamucii.com/insights/prices/guinea/chicken-meat/	-													217.39		2020		9565.08	0.0227275			layer	0.284973
	DOC layer-not found
	layer hen-not found
Haiti	DOC broiler-"pollito BB"-Dominican republic	12		peso dominicano	DOP	2006	Centeno-2017	https://unctadcompal.org/wp-content/uploads/2017/03/Republica-Dominicana-Estudio-Sector-Avicola-.pdf	-							12	DOP>USD>HTG	33.3	40.4085			14.5616		2006-2020	49.1975	93.5098	0.526122		0.411112	chicken	0.269552
	broiler-Dominican republic	21	23	peso dominicano	DOP	2008	Centeno-2017	https://unctadcompal.org/wp-content/uploads/2017/03/Republica-Dominicana-Estudio-Sector-Avicola-.pdf	price/lb		1.1					22	DOP>USD>HTG	33.3	40.4085			26.6963		2008-2020	73.4246	93.5098	0.785207			layer	0.269552
	DOC layer-not found
	layer hen-not found
India	DOC broiler	40		indian rupee	INR	2021	Shahvar Khan-2022	https://www.manage.gov.in/stry&fcac/content/19.%20Project%20Report%20on%20Layer%20Poultry.pdf	price/kg													40		2021-2020	42.0526	74.0996	0.567514		0.296241	chicken	0.520139
	broiler chicken	70		indian rupee	INR	2015	Chatterjee-2015	http://ijah.in/upload/snippet/76_49.pdf	-		2.4	2.6										175		2015-2020	218.155	74.0996	2.94408			layer	0.150385
	layer hen-"spent hen"	30		indian rupee	INR	2018	Agrifarming-2018	https://www.agrifarming.in/10000-layer-farming-project-report-for-beginners#:~:text=Quantity%20and%20Rate%20for%20Sale%20of%20spent%20hens%20%3D%20Rs.,Eggs%20%3D%20Rs%202%2C64%2C000.	-													30		2018-2020	33.18	74.0996	0.447776
Indonesia	DOC broiler	3757		indonesian rupiah	IDR	2012	USDA-2013	https://pdf.usaid.gov/pdf_docs/pbaaa047.pdf	-													3757		2012-2020	5269.04	14582.2	0.361333		0.320611	chicken	0.450439
	chicken	14143.9		indonesian rupiah	IDR	2012	Siallagan-2020	https://www.google.com/url?sa=t&rct=j&q=&esrc=s&source=web&cd=&ved=2ahUKEwjt7_q6pYX7AhURg_0HHbtpBVs4FBAWegQIGRAB&url=https%3A%2F%2Ftalenta.usu.ac.id%2Fjpi%2Farticle%2Fdownload%2F4801%2F3376%2F22108&usg=AOvVaw3p9NKmkVLOgo_v0rcfGH4z	-		1.8											25459		2012-2020	35705.2	14582.2	2.44854			layer	0.157305
	DOC layer	9000		indonesian rupiah	IDR	2012	USDA-2013	https://pdf.usaid.gov/pdf_docs/pbaaa047.pdf	-													9000		2012-2020	12622.1	14582.2	0.865584
	layer hen	1000		indonesian rupiah	IDR	2012	USDA-2013	https://pdf.usaid.gov/pdf_docs/pbaaa047.pdf	price/kg		1.203		Hidayat-2015	https://media.neliti.com/media/publications/196835-EN-native-chicken-production-in-indonesia-a.pdf	-							1203		2012-2020	1687.16	14582.2	0.1157
Iraq	DOC broiler	0.295		us dollar	USD	2006	USDA-2006	https://pdf.usaid.gov/pdf_docs/Pnadi259.pdf	-							0.295	USD>IQD		1467.42			432.888		2006-2020	580.163	1192	0.486714		0.460477	chicken	0.230009
	broiler	0.135		us dollar	USD	2006	USDA-2006	https://pdf.usaid.gov/pdf_docs/Pnadi259.pdf	-		2.3					0.3105	USD>IQD		1467.42			455.633		2006-2020	610.647	1192	0.512287			layer	0.230009
	DOC layer-not found
	layer hen-not found							not able to find the price for Iraq; case of south arabia: Most of the spent chickens are killed and mechanically buried. I assumed it is the same. I can used the chicken price instead Ref: https://agriexchange.apeda.gov.in/MarketReport/Reports/Poultry_and_Products_Annual_Riyadh_Saudi_Arabia_8-6-2014.pdf	-
Ivory coast	DOC broiler	500		central african franc	CFA	2019	RVO-2019	https://www.rvo.nl/sites/default/files/2019/11/Onderzoek%20pluimveesector%20Ivoorkust.pdf	-													500		2019-2020	512.125	575.586	0.889745		0.425562	chicken	1.0034
	broiler	1800	2500	central african franc	CFA	2019	RVO-2019	https://www.rvo.nl/sites/default/files/2019/11/Onderzoek%20pluimveesector%20Ivoorkust.pdf	-													2150		2019-2020	2202.14	575.586	3.82591			layer	1.49563
	DOC layer	700		central african franc	CFA	2019	RVO-2019	https://www.rvo.nl/sites/default/files/2019/11/Onderzoek%20pluimveesector%20Ivoorkust.pdf	-													700		2019-2020	716.975	575.586	1.24564
	layer hen-"spent hen"	3000	3500	central african franc	CFA	2019	RVO-2019	https://www.rvo.nl/sites/default/files/2019/11/Onderzoek%20pluimveesector%20Ivoorkust.pdf	-													3250		2019-2020	3328.81	575.586	5.78335
Lao PDR	DOC broiler-not found
	chicken-not found
	cockerel	2		us dollar	USD	2003	Alders-2004	https://www.researchgate.net/publication/262488173_VILLAGE_POULTRY_IN_NORTHERN_LAO_PDR	-							2	USD>LAK	10569				21138.1		2003-2020	45516.2	9045.79	5.03176		0.316682	chicken	0.882393
	DOC	3000		lao kip	LAK	2007	Burgos-2008	https://assets.publishing.service.gov.uk/media/57a08bbae5274a27b2000d03/wp05_2008.pdf	not clear whether DOC broiler or DOC layer													3000		2007-2020	4893.61	9045.79	0.540982			layer	0.882393
	layer hen	2		us dollar	USD	2003	Alders-2004	https://www.researchgate.net/publication/262488173_VILLAGE_POULTRY_IN_NORTHERN_LAO_PDR	-							2	USD>LAK	10569				21138.1		2003-2020	45516.2	9045.79	5.03176
Madagascar	DOC broiler-Zimbabwe	0.7	0.8	us dollar	USD	2022	Zimbabwebookproject-2022	https://zimbabwebookproject.weebly.com/chicken-rearing.html	-							0.75	USD>MAG	3829.98				2872.48		2020		3787.75	0.758361		0.309344	chicken	1.01606
	chicken	10000	30000	malagasy ariary	MAG	2018	Ursule-2020	https://www.hrpub.org/download/20201030/UJAR1-10417390.pdf	-													20000		2018-2020	22009.6	3787.75	5.81073			layer	1.01606
	DOC layer-not found
	layer hen-not found
Mexico	DOC broiler	14		mexican peso	MXN	2022	Engormix-2022	https://www.engormix.com/MA-avicultura/productos/pollo-recien-nacido-engorde_pr35793.htm#:~:text=venta%20de%20Pollito%20De%20Engorda,15%20dias%20%2C%20estado%20de%20mexico	-													14		2021-2020	13.2464	21.4856	0.616524		0.451596	chicken	0.523725	prices reported in USD were not used because of the great difference
	chicken	28.2	36.9	mexican peso	MXN	2017	OECD-2018	https://www.oecd.org/daf/competition/ENG-WEB-REPORT-Chicken-MeatMarketMexico2018.pdf	-													32.55		2017-2020	36.5882	21.4856	1.70292			layer	0.523725
	DOC layer-"pollita"	6.26		us dollar	USD	1967	Silos-1970	https://www.google.es/url?sa=t&rct=j&q=&esrc=s&source=web&cd=&cad=rja&uact=8&ved=2ahUKEwi8iL_avYr7AhVLh_0HHUV7C7UQFnoECAwQAQ&url=https%3A%2F%2Fcienciaspecuarias.inifap.gob.mx%2Findex.php%2FPecuarias%2Farticle%2Fdownload%2F1928%2F3576&usg=AOvVaw0SZ6nt2Q8YR4kE_v7yiNQd	-							6.26	USD>MXN	0.0125				0.07825		1967-2020	753.966	21.4856	35.0917
	layer hen-"pollona"	7.5		us dollar	USD	1967	Silos-1970	https://www.google.es/url?sa=t&rct=j&q=&esrc=s&source=web&cd=&cad=rja&uact=8&ved=2ahUKEwi8iL_avYr7AhVLh_0HHUV7C7UQFnoECAwQAQ&url=https%3A%2F%2Fcienciaspecuarias.inifap.gob.mx%2Findex.php%2FPecuarias%2Farticle%2Fdownload%2F1928%2F3576&usg=AOvVaw0SZ6nt2Q8YR4kE_v7yiNQd	-							7.5	USD>MXN	0.0125				0.09375		1967-2020	903.314	21.4856	42.0427
Nicaragua	DOC broiler	7		nicaraguan cordoba	NIO	2007	Lairez-Cuadra-2008	http://riul.unanleon.edu.ni:8080/jspui/bitstream/123456789/4675/1/209222.pdf	-													7		2007-2020	15.4753	34.3421	0.45062		0.340884	chicken	0.785985
	broiler chicken-"pollo en pie"	120		nicaraguan cordoba	NIO	2016	Rodriguez-Duarte-2017	https://repositorio.una.edu.ni/3643/1/tne20r696a.pdf	-													120		2016-2020	142.892	34.3421	4.16083			layer	0.954572
	DOC layer-not found
	layer hen-"gallina de descarte"	80		nicaraguan cordoba	NIO	2007	Lairez-Cuadra-2008	http://riul.unanleon.edu.ni:8080/jspui/bitstream/123456789/4675/1/209222.pdf	-													80		2007-2020	176.86	34.3421	5.14994
Nigeria	DOC broiler	260		nigerian naira	NGN	2019	RVO-2020	https://www.rvo.nl/sites/default/files/2020/10/Poultry-Sector-Study-Nigeria.pdf	-													260		2019-2020	294.44	358.811	0.820599		0.404377	chicken	0.492609
	broiler	1.49		euro	EUR	2019	RVO-2020	https://www.rvo.nl/sites/default/files/2020/10/Poultry-Sector-Study-Nigeria.pdf	price/kg		2					1.49	EUR>USD>NGN	0.893276	306.921			511.949		2019-2020	579.762	358.811	1.61579			layer	0.381769
	DOC layer	210		nigerian naira	NGN	2019	RVO-2020	https://www.rvo.nl/sites/default/files/2020/10/Poultry-Sector-Study-Nigeria.pdf	-													210		2019-2020	237.817	358.811	0.662791
	layer hen	1.13		euro	EUR	2019	RVO-2020	https://www.rvo.nl/sites/default/files/2020/10/Poultry-Sector-Study-Nigeria.pdf	price/kg		1.48		Ogbu-2014	https://njap.org.ng/index.php/njap/article/view/763/664	-	1.13	EUR>USD>NGN	0.893276	306.921			388.257		2019-2020	439.686	358.811	1.2254
Pakistan	DOC broiler	60		pakistani rupee	PKR	2009	NBP-2009	https://www.nbp.com.pk/agriculture/prfeasibilityreport.pdf	-													60		2009-2020	135.58	161.838	0.83775		0.250555	chicken	0.46091
	chicken	110		pakistani rupee	PKR	2009	NBP-2009	https://www.nbp.com.pk/agriculture/prfeasibilityreport.pdf	price/kg		1.85											203.5		2009-2020	459.843	161.838	2.84137			layer	0.15515
	DOC layer-not found
	layer hen-India	30		indian rupee	INR	2018	Agrifarming-2018	https://www.agrifarming.in/10000-layer-farming-project-report-for-beginners	-							30	INR>USD>PKR	68.3895	121.824			53.4398		2018-2020	64.8485	161.838	0.400699
Rwanda	DOC broiler	500		rwandan franc	RWF	2020	RAB-NA	https://rab.gov.rw/fileadmin/user_upload/Service_Charter/Animal_Resources/Poultry_farming_and_provision_of_chicks_.pdf	publication year unknown; assumed price from 2020	-												500		2020		943.278	0.530066		0.355219	chicken	1.07479
	chicken local breed	3500	5000	rwandan franc	RWF	2016	Miklyaev-2017	https://cri-world.com/publications/qed_dp_302.pdf		-												4250		2016-2020	5208.17	943.278	5.52135			layer	1.11245
	DOC layer	700		rwandan franc	RWF	2020	RAB-NA	https://rab.gov.rw/fileadmin/user_upload/Service_Charter/Animal_Resources/Poultry_farming_and_provision_of_chicks_.pdf	publication year unknown; assumed price from 2020	-												700		2020		943.278	0.742093
	layer hen-not found
Senegal	DOC broiler	750	800	central african franc	CFA	2019	USDA-2019	https://apps.fas.usda.gov/newgainapi/api/Report/DownloadReportByFileName?fileName=Poultry%20and%20Poultry%20Products%20Annual%202019%20_Dakar_Senegal_10-14-2019	-													775		2019-2020	794.743	575.586	1.38075		0.417516	chicken	1.25525
	broiler chicken	2200	3000	central african franc	CFA	2019	USDA-2019	https://apps.fas.usda.gov/newgainapi/api/Report/DownloadReportByFileName?fileName=Poultry%20and%20Poultry%20Products%20Annual%202019%20_Dakar_Senegal_10-14-2019	-													2600		2019-2020	2666.23	575.586	4.63221			layer	0.734556
	DOC layer-not found
	layer hen-"aged out"	1200		central african franc	CFA	2019	RVO-2019	https://timeforsense.com/wp-content/uploads/2020/12/201204-SVC-Hatching-Eggs.pdf	-													1200		2019-2020	1230.57	575.586	2.13794
South Africa	DOC broiler	38	40	south african franc	ZAR	2022	Greatergood-2022	https://www.myggsa.co.za/how-much-is-a-broiler-chicken-in-south-africa/	-													39		2021-2020	37.2807	16.4591	2.26505		0.42336	chicken	0.980092
	broiler chicken	30.5		south african franc	ZAR	2021	Grainsa-2021	https://www.grainsa.co.za/growing-broilers-can-add-value-to-your-enterprise#:~:text=The%20South%20African%20Poultry%20Association,whole%20bird%20at%2042%20days.	price/kg		1.22											37.21		2021-2020	38.926	16.4591	2.36501			layer	1.0496
	DOC layer-not found
	layer hen (spent layer hen)	30		south african franc	ZAR	2012	Motiang-2013	https://www.google.com/url?sa=t&rct=j&q=&esrc=s&source=web&cd=&ved=2ahUKEwjHy9TmnoX7AhUchv0HHa6iAHg4ChAWegQIHRAB&url=https%3A%2F%2Frepository.up.ac.za%2Fbitstream%2Fhandle%2F2263%2F25266%2FComplete.pdf%3Fsequence%3D7&usg=AOvVaw3oRASbEL9RmP7hwY16WHN4	-													30		2012-2020	44.3304	16.4591	2.69337
Sri Lanka	DOC broiler	82.5	118.5	sri lankan rupee	LKR	2021	Animal Production and Health-2022	http://www.daph.gov.lk/web/images/content_image/publications/other_publications/2022/Poultry_Sector_Forecast_2022_final.pdf	-													100.5		2021-2020	93.9123	185.593	0.506013		0.279286	chicken	0.409723
	broiler chicken	272.5	473	sri lankan rupee	LKR	2016	Department of animal production and health-2017	http://www.daph.gov.lk/web/images/content_image/publications/other_publications/Poultry_forecast.pdf	price/kg		2.72		Diagriblo-2021	https://www.diagri.lk/2021/03/how-to-start-broiler-farm-in-sri-lanka.html	-							372.75		2016-2020	450.63	185.593	2.42806			layer	0.672196
	DOC layer-not found
	layer hen (spent hen)	2		us dollar	USD	1992	Gunaratne-1993	https://link.springer.com/content/pdf/10.1007/BF02250880.pdf	-							2	USD>LKR	43.8296				87.6593		1992-2020	799.47	185.593	4.30766
Sudan	DOC broiler	196	208	sudanese dinar	SDD	2014	Nahid-2015	https://www.internationalscholarsjournals.com/articles/analysis-of-the-economics-of-poultry-egg-production-in-khartoum-state-sudan.pdf	assumed to be sudanese pound, no exchange rate available at the WB for sudanese dinar	-												202		2014-2020	2271.53	53.996	42.0685		0.148587	chicken	3.73602	layer hen price was not used because of the large difference
	chicken	8		sudanese pound	SDG	2006	Elsiddeg-2009	https://core.ac.uk/reader/71669130	-													8		2006-2020	443.787	53.996	8.21889			layer	3.73602
	DOC layer	224.7		sudanese dinar	SDD	2006	Mahgoub Ahmed-2006	http://api.uofk.edu:8080/api/core/bitstreams/9ef9374d-b2b7-416f-9ac3-951181543cbb/content	assumed to be sudanese pound, no exchange rate available at the WB for sudanese dinar	-												224.7		2006-2020	12464.9	53.996	230.848
	layer hen-not found
Tanzania	DOC	2000		tanzanian shilling	TZH	2022	Farmers Review Africa-2022	https://farmersreviewafrica.com/tanzania-bans-importation-of-day-old-chicks/#:~:text=Rise%20in%20smuggled%20chicks&text=Most%20incubators%20in%20the%20country,200%20(%240.5)%20per%20chick.	not clear if DOC for broilers or layers	-												2000		2020		2294.15	0.871784		0.387263	chicken	0.323912
	broiler chicken	1500		tanzanian shilling	TZH	2015	Peter-2015	https://www.suaire.sua.ac.tz/bitstream/handle/123456789/1195/DAVID%20PETER.pdf?sequence=1&isAllowed=y	-													1500		2015-2020	1837.7	2294.15	0.80104			layer	0.367244
	DOC layer-not found
	layer hen	2200		tanzanian shilling	TZH	2018	The citizen-2018	https://www.thecitizen.co.tz/tanzania/magazines/prices-of-chicks-rise-by-66pc-as-scarcity-bites-2637844	-													2200		2018-2020	2351.11	2294.15	1.02483
Thailand	DOC broiler	8	10	thai baht	THB	2018	USDA-2018	https://apps.fas.usda.gov/newgainapi/api/report/downloadreportbyfilename?filename=Poultry%20and%20Products%20Annual_Bangkok_Thailand_9-6-2018.pdf	-													9		2018-2020	8.98693	31.2937	0.287181		0.393383	chicken	0.586162
	broiler chicken	34.69		thai baht	THB	2019	USDA-2019	https://agriexchange.apeda.gov.in/marketreport/Reports/Poultry_and_Products_Annual_Bangkok_Thailand_8-29-2019.pdf	price/kg		2.4	2.5										84.9905		2019-2020	84.2715	31.2937	2.69293			layer	0.586162
	DOC layer-not found
	layer hen-not found
Uganda	DOC broiler	1500	1700	ugandan shilling	UGX	2013	The Poultry site-2013	https://www.thepoultrysite.com/news/2013/10/chicken-prices-in-uganda-rise-due-to-feed-scarcity	-													1600		2013-2020	2121.89	3718.25	0.570669		0.358315	chicken	0.162469
	broiler chicken	1200	1300	ugandan shilling	UGX	2022	Ugandafacts-2022	https://ugandafact.com/how-much-is-a-mature-broiler-chicken-in-uganda/	-													1250		2020		3718.25	0.33618			layer	0.828174
	DOC layer	2500	2700	ugandan shilling	UGX	2022	Ugandafacts-2022	https://ugandafact.com/how-much-is-a-mature-broiler-chicken-in-uganda/	-													2600		2020		3718.25	0.699254
	exotic off-layer	8000	14000	ugandan shilling	UGX	2013	The Poultry site-2013	https://www.thepoultrysite.com/news/2013/10/chicken-prices-in-uganda-rise-due-to-feed-scarcity	-													11000		2013-2020	14588	3718.25	3.92335
Vietnam	DOC broiler	8700	11700	vietnamese dong	VND	2017	Truong-2021	https://www.sciencedirect.com/science/article/pii/S0167587721002142	-													10200		2017-2020	11206	23208.4	0.482842		0.323379	chicken	0.485746
	broiler chicken	16600		vietnamese dong	VND	2001	FAO-2008	https://www.fao.org/3/al693e/al693e.pdf	price/kg		2.6	2.7										16600		2001-2020	58516.2	23208.4	2.52134			layer	0.410725
	DOC layer-not found
	layer hen	40000	50000	vietnamese dong	VND	2018	Tuoi tre news-2018	https://tuoitrenews.vn/news/business/20180712/imported-waste-chickens-sold-at-dirt-cheap-price-in-ho-chi-minh-city/46661.html	-													45000		2018-2020	47748.1	23208.4	2.05736

## Sheet: econ-mortality-analysis
ID	category	etiology	country	subgroup	deaths_number	sample	denominator_43	denominator_86	numerator_12w	denominator_12w	weeks	author_name	publication_year	production_purpose	info_country	price_used_econ	priceUSD_chicken	priceUSD_layer	notes
LRCHBK2	virus	avian influenza virus	Lao PDR	epidemic	16	27	117	234	168.421	284.211	1.14	Annand	2021	dual		0.882393	0.882393	0.882393
LRCHBK3	predation	predation	Bangladesh	endemic	1827	21317	21317	21317	498.273	5813.73	44	Biswas	2008	eggs		1.04349	0.709265	1.04349
LRCHBK3	fungus	aspergillus fumigatus	Bangladesh	endemic	14	483	483	483	3.5	120.75	48	Biswas	2008	eggs		1.04349	0.709265	1.04349
LRCHBK3	cachexia	cachexia	Bangladesh	endemic	41	483	483	483	10.25	120.75	48	Biswas	2008	eggs		1.04349	0.709265	1.04349
LRCHBK3	parasite	eimeria spp, internal parasitic infection	Bangladesh	endemic	55	483	483	483	13.75	120.75	48	Biswas	2008	eggs		1.04349	0.709265	1.04349
LRCHBK3	bacteria	escherichia coli, salmonella spp	Bangladesh	endemic	158	483	483	483	39.5	120.75	48	Biswas	2008	eggs		1.04349	0.709265	1.04349
LRCHBK3	virus	avian poxvirus, infectious bursal disease virus, newcastle disease virus	Bangladesh	endemic	116	483	483	483	29	120.75	48	Biswas	2008	eggs		1.04349	0.709265	1.04349
LRCHBK4	multiple causes	mites, cachexia, rhinitis, strongylosis, coccidiosis, cestodes, nematodes	Ecuador	endemic	43	99	99	99	9.92308	22.8462	52	Hernandez-Divers	2006	dual		1.48196	1.57036	1.39356	reported mortality not separated by cause
LRCHBK5	bacteria	avibacterium paragallinarum	India	epidemic	0	300	1300	2600	0	3600	1	Haunshi	2007	dual		0.335262	0.520139	0.150385
LRCHBK5	injuries	injuries	India	endemic	3	300	300	300	6	600	6	Haunshi	2007	dual		0.335262	0.520139	0.150385
LRCHBK7	predation	predation	Burkina Faso	endemic	3	31	31	31	3	31	12	Kondombo	2003	dual		0.822115	0.857497	0.786733
LRCHBK7	weather	weather	Burkina Faso	endemic	1	31	31	31	1	31	12	Kondombo	2003	dual		0.822115	0.857497	0.786733
LRCHBK8	parasite	histomonas	China	epidemic	200	500	2166.67	4333.33	1200	3000	2	Liu	2018	dual		1.18845	1.43992	0.936975
LRCHBK9	cachexia	cachexia	Bangladesh	endemic	7	149	149	149	1.90909	40.6364	44	Biswas	2006	dual		0.876377	0.709265	1.04349
LRCHBK9	bacteria	escherichia coli, pasteurella multocida, salmonella spp	Bangladesh	endemic	67	149	149	149	18.2727	40.6364	44	Biswas	2006	dual		0.876377	0.709265	1.04349
LRCHBK9	virus	avian poxvirus, newcastle disease virus	Bangladesh	endemic	25	149	149	149	6.81818	40.6364	44	Biswas	2006	dual		0.876377	0.709265	1.04349
LRCHBK9	parasite	internal parasitic infection	Bangladesh	endemic	15	149	149	149	4.09091	40.6364	44	Biswas	2006	dual		0.876377	0.709265	1.04349
LRCHBK9	predation	predation	Bangladesh	endemic	356	17118	17118	17118	97.0909	4668.55	44	Biswas	2006	dual		0.876377	0.709265	1.04349
LRCHBK10	predation	predation	India	endemic	5	317	317	317	0.384615	24.3846	156	Kumaresan	2008	dual		0.335262	0.520139	0.150385
LRCHBK11	predation	predation	India	endemic	73	100	100	100	12.1667	16.6667	72	Padhi	2014	dual		0.335262	0.520139	0.150385
LRCHBK12	predation	predation	Tanzania	endemic	1153	4197	4197	4197	266.077	968.538	52	Alfred	2012	dual		0.345578	0.323912	0.367244
LRCHBK12	injuries	accidents and cold weather	Tanzania	endemic	122	4197	4197	4197	28.1538	968.538	52	Alfred	2012	dual		0.345578	0.323912	0.367244
LRCHBK12	sudden death	sudden death	Tanzania	endemic	102	4197	4197	4197	23.5385	968.538	52	Alfred	2012	dual		0.345578	0.323912	0.367244
LRCHBK13	predation	predation	Burkina Faso	endemic	60	324	324	324	27.6923	149.538	26	Hien	2011	dual		0.822115	0.857497	0.786733
LRCHBK13	injuries	accidents	Burkina Faso	endemic	7	324	324	324	3.23077	149.538	26	Hien	2011	dual		0.822115	0.857497	0.786733
LRCHBK14	virus	newcastle disease virus, avian poxvirus	Uganda	endemic	2893	27024	27024	27024	667.615	6236.31	52	Semakula	2015	dual		0.495322	0.162469	0.828174
LRCHBK14	parasite	eimeria spp	Uganda	endemic	285	27024	27024	27024	65.7692	6236.31	52	Semakula	2015	dual		0.495322	0.162469	0.828174
LRCHBK14	bacteria	salmonella spp, pasteurella multocida	Uganda	endemic	516	27024	27024	27024	119.077	6236.31	52	Semakula	2015	dual		0.495322	0.162469	0.828174
LRCHBK15	predation	predation	India	endemic	33	2625	2625	2625	7.61538	605.769	52	Sarma	2017	dual		0.335262	0.520139	0.150385
LRCHBK16	predation	predation	India	endemic	152	3175	3175	3175	17.5385	366.346	104	Banja	2017	dual		0.335262	0.520139	0.150385
LRCHBK16	weather	bad weather	India	endemic	155	3175	3175	3175	17.8846	366.346	104	Banja	2017	dual		0.335262	0.520139	0.150385
LRCHBK17	predation	predation	India	endemic	263	1445	1445	1445	60.6923	333.462	52	Conroy	2005	NA	based on the national flock size composition: 56.8% broilers and 43,2% layers https://www.dahd.nic.in/sites/default/filess/Seeking%20Comments%20on%20National%20Action%20Plan-%20Poultry-%202022%20by%2012-12-2017.pdf) data 2016-2017	0.360405	0.520139	0.150385
LRCHBK18	injuries	injuries	India	endemic	94	560	560	560	33.1765	197.647	34	Khadda	2017	dual		0.335262	0.520139	0.150385
LRCHBK19	virus	avian influenza virus	Indonesia	endemic	5876	11028	11028	11028	1356	2544.92	52	Karo-Karo	2019	dual		0.303872	0.450439	0.157305
LRCHBK20	virus	newcastle disease virus	Bangladesh	endemic	62	447	447	447	31	223.5	24	Barman	2010	dual		0.876377	0.709265	1.04349
LRCHBK20	predation	predation	Bangladesh	endemic	77	447	447	447	38.5	223.5	24	Barman	2010	dual		0.876377	0.709265	1.04349
LRCHBK21	parasite	eimeria spp	India	epidemic	6	50	216.667	433.333	72	600	1	Samal	2017	dual		0.335262	0.520139	0.150385
LRCHBK22	virus	avian influenza virus	Nigeria	endemic	10657	12975	12975	12975	819.769	998.077	156	Akanbi	2014	NA	79.8% broilers, 20,2% layers. based on DOC hatcheries--no info available on the national flock size (and % of layers birds and % broilers). Broiler DOC 199.80 million, layer DOC 50.63 million. Data from 2019 ref https://www.rvo.nl/sites/default/files/2020/10/Poultry-Sector-Study-Nigeria.pdf	0.470219	0.492609	0.381769
LRCHBK23	parasite	sarcocystiss spp	Brazil	endemic	5	280	280	280	2.5	140	24	Wilson	2020	NA	69.7% layers, 30.3% broilers-- see stats 2019 (i.e. 51,526,181 heads of broilers, 118,498,994 heads of layers. Ref https://abpa-br.org/wp-content/uploads/2020/06/abpa_relatorio_anual_2020_ingl%C3%AAs_versao_web.pdf). This situation is different to the one in 2005, back then 81.3% broilers and 18.6% layers ref: (table 15) https://www.fao.org/3/i0323e/i0323e05.pdf	0.268685	0.242789	0.279942
LRCHBK24	predation	predation	Bangladesh	endemic	35	1272	1272	1272	8.07692	293.538	52	Rahman	1997	eggs		1.04349	0.709265	1.04349
LRCHBK25	predation	predation	Haiti	endemic	87	3740	3740	3740	29	1246.67	36	Nchinda	2010	eggs		0.269552	0.269552	0.269552
LRCHBK26	predation	predation	Rwanda	endemic	67	2431	2431	2431	67	2431	12	Janvier	2017	eggs		1.11245	1.07479	1.11245
LRCHBK27	virus	infectious bursal disease virus	Thailand	epidemic	10	6000	26000	52000	428.571	257143	0.28	Choe-ngern	1993	eggs		0.586162	0.586162	0.586162
LRCHBK28	virus	newcastle disease virus, avian poxvirus	Guinea	endemic	586	892	892	892	135.231	205.846	52	Mourad	1997	eggs		0.284973	0.284973	0.284973
LRCHBK28	bacteria	salmonella spp	Guinea	endemic	240	892	892	892	55.3846	205.846	52	Mourad	1997	eggs		0.284973	0.284973	0.284973
LRCHBK28	predation	predation	Guinea	endemic	66	892	892	892	15.2308	205.846	52	Mourad	1997	eggs		0.284973	0.284973	0.284973
LRCHBK29	predation	predation	Pakistan	endemic	16	932	932	932	3.69231	215.077	52	Sadef	2015	eggs		0.15515	0.46091	0.15515
LRCHBK30	predation	predation	Senegal	endemic	1037	1291	1291	1291	239.308	297.923	52	Nahimara	2017	eggs		0.734556	1.25525	0.734556
LRCHBK31	predation	predation	Tanzania	endemic	54	3400	3400	3400	12.4615	784.615	52	Mwalusanya	2021	dual		0.345578	0.323912	0.367244
LRCHBK32	virus	infectious bursal disease virus	Egypt	endemic	491	2955	2955	2955	589.2	3546	10	Azzam	2006	dual		0.849448	0.831779	0.867116
LRCHBK33	predation	predation	Ivory coast	endemic	83	193	193	193	31.125	72.375	32	Danho	2006	dual		1.24952	1.0034	1.49563
LRCHBK34	predation	predation	Madagascar	endemic	249	3374	3374	3374	57.4615	778.615	52	Koko	2006	dual		1.01606	1.01606	1.01606
LRCHBK34	injuries	injuries	Madagascar	endemic	124	3374	3374	3374	28.6154	778.615	52	Koko	2006	dual		1.01606	1.01606	1.01606
LRCHBK35	virus	newcastle disease virus	Sudan	epidemic	222	294	1274	2548	333	441	8	Khalafall	2006	NA	67% broilers, 33% layers ref: https://www-pub.iaea.org/MTCD/Publications/PDF/te_1489_web.pdf]	3.73602	3.73602	3.73602
LRCHBK36	predation	predation	Uganda	endemic	6523	29650	29650	29650	1505.31	6842.31	52	Bessell	2020	dual		0.495322	0.162469	0.828174
LRCHBK38	virus	avian influenza virus	Thailand	endemic	30089	63091574	63091574	63091574	6943.62	14559594	52	Tiensin	2005	dual		0.586162	0.586162	0.586162
LRCHBK39	virus	avian influenza virus	Egypt	endemic	3101	3768	3768	3768	715.615	869.538	52	Geerlings	2007	dual		0.849448	0.831779	0.867116
LRCHBK40	virus	newcastle disease virus, avian poxvirus	India	endemic	1253	2032	2032	2032	289.154	468.923	52	Dana	2000	dual		0.335262	0.520139	0.150385
LRCHBK40	virus	newcastle disease virus, avian poxvirus	India	endemic	674	1556	1556	1556	155.538	359.077	52	Dana	2000	dual		0.335262	0.520139	0.150385
LRCHBK40	parasite	eimeria spp	India	endemic	226	2032	2032	2032	52.1538	468.923	52	Dana	2000	dual		0.335262	0.520139	0.150385
LRCHBK40	parasite	eimeria spp	India	endemic	120	1556	1556	1556	27.6923	359.077	52	Dana	2000	dual		0.335262	0.520139	0.150385
LRCHBK41	bacteria	escherichia coli	China	epidemic	146	367	1590.33	3180.67	438	1101	4	Du	2017	meat		1.43992	1.43992	0.936975
LRCHBK43	parasite	raillietina spp	China	epidemic	81	518	2244.67	4489.33	194.4	1243.2	5	Feng	1997	eggs		0.709265	1.43992	0.709265
LRCHBK44	parasite	leucocytozoon spp	China	epidemic	852	6000	26000	52000	5112	36000	2	Ding	2011	NA	from 2014 (therefore not captured last raised after ASF)- 71.4% broilers, 28.6% layers . Ref: https://www.iatp.org/sites/default/files/2017-05/2017_05_03_PoultryReport_f_web.pdf	1.29607	1.43992	0.936975
LRCHBK45	parasite	eimeria spp	China	epidemic	80	2000	8666.67	17333.3	561.404	14035.1	1.71	Xu	2007	meat		1.43992	1.43992	0.936975
LRCHBK46	parasite	leucocytozoon spp	China	epidemic	96	2000	8666.67	17333.3	805.594	16783.2	1.43	Zhang	2004	meat		1.43992	1.43992	0.936975
LRCHBK47	bacteria	pasteurella multocida	China	epidemic	16	105	455	910	446.512	2930.23	0.43	Zhang	1999	eggs		0.936975	1.43992	0.936975
LRCHBK48	parasite	eimeria spp	China	epidemic	86	288	1248	2496	1032	3456	1	Zhang	1991	eggs		0.936975	1.43992	0.936975
LRCHBK49	parasite	ascaridia galli	China	epidemic	196	796	3449.33	6898.67	784	3184	3	Chen	1992	eggs		0.936975	1.43992	0.936975
LRCHBK50	bacteria and parasite	eimeria spp and escherichia coli	China	epidemic	98	500	2166.67	4333.33	1176	6000	1	Huang	2020	NA	from 2014 (therefore not captured last raised after ASF)- 71.4% broilers, 28.6% layers . Ref: https://www.iatp.org/sites/default/files/2017-05/2017_05_03_PoultryReport_f_web.pdf	1.29607	1.43992	0.936975
LRCHBK51	parasite	eimeria spp	China	epidemic	56	3000	13000	26000	1562.79	83720.9	0.43	Zhang	2018	meat		1.43992	1.43992	0.936975
LRCHBK52	bacteria and parasite	eimeria spp and escherichia coli	China	epidemic	20	1000	4333.33	8666.67	279.07	13953.5	0.86	Shao	2016	meat		1.43992	1.43992	0.936975
LRCHBK53	parasite	eimeria spp	China	epidemic	100	2000	8666.67	17333.3	839.161	16783.2	1.43	Wang	2016	meat		1.43992	1.43992	0.936975
LRCHBK54	bacteria and parasite	eimeria spp and escherichia coli	China	epidemic	50	500	2166.67	4333.33	600	6000	1	Xiong	2016	NA	from 2014 (therefore not captured last raised after ASF)- 71.4% broilers, 28.6% layers . Ref: https://www.iatp.org/sites/default/files/2017-05/2017_05_03_PoultryReport_f_web.pdf	1.29607	1.43992	0.936975
LRCHBK55	virus	marek's disease virus	China	epidemic	500	5000	21666.7	43333.3	1500	15000	4	Jiao	2015	meat		1.43992	1.43992	0.936975
LRCHBK56	bacteria	salmonella spp	China	epidemic	30	800	3466.67	6933.33	180	4800	2	Li	2014	meat		1.43992	1.43992	0.936975
LRCHBK57	virus	infectious bursal disease virus	China	epidemic	150	500	2166.67	4333.33	2535.21	8450.7	0.71	Huang	2013	meat		1.43992	1.43992	0.936975
LRCHBK58	parasite	trichomonas spp	China	epidemic	10	400	1733.33	3466.67	169.014	6760.56	0.71	Yu	2014	NA	from 2014 (therefore not captured last raised after ASF)- 71.4% broilers, 28.6% layers . Ref: https://www.iatp.org/sites/default/files/2017-05/2017_05_03_PoultryReport_f_web.pdf	1.29607	1.43992	0.936975
LRCHBK59	bacteria	staphylococcus aureus	China	epidemic	525	3000	13000	26000	3150	18000	2	Tang	1986	meat		1.43992	1.43992	0.936975
LRCHBK60	parasite	eimeria spp	China	epidemic	128	2000	8666.67	17333.3	768	12000	2	Wang	2012	meat		1.43992	1.43992	0.936975
LRCHBK61	virus	newcastle disease virus	China	epidemic	309	551	2387.67	4775.33	1854	3306	2	Liu	2013	meat		1.43992	1.43992	0.936975
LRCHBK61	parasite	eimeria spp	China	epidemic	230	781	3384.33	6768.67	3887.32	13200	0.71	Liu	2013	meat		1.43992	1.43992	0.936975
LRCHBK62	virus	newcastle disease virus	China	epidemic	28	4000	17333.3	34666.7	214.013	30573.2	1.57	Yang	2004	eggs		0.936975	1.43992	0.936975
LRCHBK63	bacteria	streptococcus spp	China	epidemic	260	5000	21666.7	43333.3	3120	60000	1	Zuo	2003	eggs		0.936975	1.43992	0.936975
LRCHBK64	virus	infectious bursal disease virus	China	epidemic	228	3020	13086.7	26173.3	4800	63578.9	0.57	Meng	1990	meat		1.43992	1.43992	0.936975
LRCHBK65	virus	infectious bronchitis disease virus	China	epidemic	12	300	1300	2600	126.316	3157.89	1.14	Sun	1990	eggs		1.04349	1.43992	0.936975
LRCHBK66	syndrome	respiratory syndrome	Mexico	endemic	13	236	236	236	11.1429	202.286	14	Rodriguez	1997	dual		0.523725	0.523725	0.523725
LRCHBK66	parasite	eimeria spp	Mexico	endemic	25	236	236	236	21.4286	202.286	14	Rodriguez	1997	dual		0.523725	0.523725	0.523725
LRCHBK66	virus	marek's disease virus	Mexico	endemic	18	236	236	236	15.4286	202.286	14	Rodriguez	1997	dual		0.523725	0.523725	0.523725
LRCHBK67	virus	newcastle disease virus, avian poxvirus, infectious bursal disease virus	Bangladesh	endemic	329	1227	1227	1227	51.9474	193.737	76	Biswas	2005	dual		0.876377	0.709265	1.04349
LRCHBK67	bacteria	pasteurella multocida, salmonella spp, escherichia coli	Bangladesh	endemic	255	1227	1227	1227	40.2632	193.737	76	Biswas	2005	dual		0.876377	0.709265	1.04349
LRCHBK67	fungus	aspergillus spp	Bangladesh	endemic	4	1227	1227	1227	0.631579	193.737	76	Biswas	2005	dual		0.876377	0.709265	1.04349
LRCHBK68	predation	predation	Cameroon	endemic	33	538	538	538	22	358.667	18	Bell	1995	NA	assumed that half of the exotic breeds are layers and the other half broilers; lack of data. 35 million birds (national poultry flock; 70% of which are local chicken, and 30% exotic breeds) I assume that 15% out of the 30% are layers and the other half are broilers . Ref: https://www.google.com/url?sa=t&rct=j&q=&esrc=s&source=web&cd=&ved=2ahUKEwjJudHsnI38AhUPg_0HHfc5CpAQFnoECAoQAw&url=https%3A%2F…	1.30594	1.56581	1.04607
LRCHBK68	injuries	accidents	Cameroon	endemic	14	538	538	538	9.33333	358.667	18	Bell	1995	NA	assumed that half of the exotic breeds are layers and the other half broilers; lack of data. 35 million birds (national poultry flock; 70% of which are local chicken, and 30% exotic breeds) I assume that 15% out of the 30% are layers and the other half are broilers . Ref: https://www.google.com/url?sa=t&rct=j&q=&esrc=s&source=web&cd=&ved=2ahUKEwjJudHsnI38AhUPg_0HHfc5CpAQFnoECAoQAw&url=https%3A%2F…	1.30594	1.56581	1.04607
LRCHBK69	virus	infectious bronchitis disease virus	Bangladesh	endemic	6	26	26	26	2.25	9.75	32	Barua	2006	dual		0.876377	0.709265	1.04349
LRCHBK70	virus	newcastle disease virus	Madagascar	endemic	541	2236	2236	2236	124.846	516	52	Maminiaina	2007	dual		1.01606	1.01606	1.01606
LRCHBK71	virus	newcastle disease virus	Egypt	endemic	8635	16800	16800	16800	1992.69	3876.92	52	Moharam	2019	dual		0.849448	0.831779	0.867116
LRCHBK72	parasite	eimeria spp	India	epidemic	30	300	1300	2600	360	3600	1	Vijayalingam	2019	eggs		0.335262	0.520139	0.150385
LRCHBK73	poisoning	poisoning	Ethiopia	endemic	49	4500	4500	4500	11.3077	1038.46	52	Assefa	2016	dual		1.33911	1.47744	1.20077
LRCHBK73	injuries	accidents	Ethiopia	endemic	26	4500	4500	4500	6	1038.46	52	Assefa	2016	dual		1.33911	1.47744	1.20077
LRCHBK73	predation	predation	Ethiopia	endemic	36	4500	4500	4500	8.30769	1038.46	52	Assefa	2016	dual		1.33911	1.47744	1.20077
LRCHBK74	virus	infectious bursal disease virus	Vietnam	endemic	58	1100	1100	1100	8.92308	169.231	78	Van1	2020	NA	75.7% broilers and 24.3% layers [considering that the 100% is only broilers and layers; 175566958 broilers, 56478476 layers] (ref from 2013 https://ebrary.ifpri.org/utils/getfile/collection/p15738coll2/id/132917/filename/133128.pdf)	0.467516	0.485746	0.410725
LRCHBK74	virus	infectious bronchitis disease virus	Vietnam	endemic	101	538	538	538	15.5385	82.7692	78	Van2	2020	NA	75.7% broilers and 24.3% layers [considering that the 100% is only broilers and layers; 175566958 broilers, 56478476 layers] (ref from 2013 https://ebrary.ifpri.org/utils/getfile/collection/p15738coll2/id/132917/filename/133128.pdf)	0.467516	0.485746	0.410725
LRCHBK74	bacteria	escherichia coli	Vietnam	endemic	36	270	270	270	5.53846	41.5385	78	Van3	2020	NA	75.7% broilers and 24.3% layers [considering that the 100% is only broilers and layers; 175566958 broilers, 56478476 layers] (ref from 2013 https://ebrary.ifpri.org/utils/getfile/collection/p15738coll2/id/132917/filename/133128.pdf)	0.467516	0.485746	0.410725
LRCHBK74	virus	infectious bursal disease virus and Infectious bronchitis disease virus	Vietnam	endemic	12	120	120	120	1.84615	18.4615	78	Van4	2020	NA	75.7% broilers and 24.3% layers [considering that the 100% is only broilers and layers; 175566958 broilers, 56478476 layers] (ref from 2013 https://ebrary.ifpri.org/utils/getfile/collection/p15738coll2/id/132917/filename/133128.pdf)	0.467516	0.485746	0.410725
LRCHBK74	bacteria and virus	avibacterium paragallinarum and infectious bursal disease virus	Vietnam	endemic	101	890	890	890	15.5385	136.923	78	Van5	2020	NA	75.7% broilers and 24.3% layers [considering that the 100% is only broilers and layers; 175566958 broilers, 56478476 layers] (ref from 2013 https://ebrary.ifpri.org/utils/getfile/collection/p15738coll2/id/132917/filename/133128.pdf)	0.467516	0.485746	0.410725
LRCHBK74	bacteria and virus	avibacterium paragallinarum and infectious bronchitis disease virus	Vietnam	endemic	11	300	300	300	1.69231	46.1538	78	Van6	2020	NA	75.7% broilers and 24.3% layers [considering that the 100% is only broilers and layers; 175566958 broilers, 56478476 layers] (ref from 2013 https://ebrary.ifpri.org/utils/getfile/collection/p15738coll2/id/132917/filename/133128.pdf)	0.467516	0.485746	0.410725
LRCHBK74	bacteria	avibacterium paragallinarum	Vietnam	endemic	388	2419	2419	2419	59.6923	372.154	78	Van7	2020	NA	75.7% broilers and 24.3% layers [considering that the 100% is only broilers and layers; 175566958 broilers, 56478476 layers] (ref from 2013 https://ebrary.ifpri.org/utils/getfile/collection/p15738coll2/id/132917/filename/133128.pdf)	0.467516	0.485746	0.410725
LRCHBK74	bacteria and virus	avibacterium paragallinarum and avian influenza	Vietnam	endemic	100	100	100	100	15.3846	15.3846	78	Van8	2020	NA	75.7% broilers and 24.3% layers [considering that the 100% is only broilers and layers; 175566958 broilers, 56478476 layers] (ref from 2013 https://ebrary.ifpri.org/utils/getfile/collection/p15738coll2/id/132917/filename/133128.pdf)	0.467516	0.485746	0.410725
LRCHBK74	bacteria and virus	avibacterium paragallinarum and avian influenza and ecoli	Vietnam	endemic	71	87	87	87	10.9231	13.3846	78	Van9	2020	NA	75.7% broilers and 24.3% layers [considering that the 100% is only broilers and layers; 175566958 broilers, 56478476 layers] (ref from 2013 https://ebrary.ifpri.org/utils/getfile/collection/p15738coll2/id/132917/filename/133128.pdf)	0.467516	0.485746	0.410725
LRCHBK74	bacteria	avibacterium paragallinarum and mycoplasma gallisepticum	Vietnam	endemic	122	980	980	980	18.7692	150.769	78	Van10	2020	NA	75.7% broilers and 24.3% layers [considering that the 100% is only broilers and layers; 175566958 broilers, 56478476 layers] (ref from 2013 https://ebrary.ifpri.org/utils/getfile/collection/p15738coll2/id/132917/filename/133128.pdf)	0.467516	0.485746	0.410725
LRCHBK74	bacteria	avibacterium paragallinarum and ecoli	Vietnam	endemic	200	500	500	500	30.7692	76.9231	78	Van11	2020	NA	75.7% broilers and 24.3% layers [considering that the 100% is only broilers and layers; 175566958 broilers, 56478476 layers] (ref from 2013 https://ebrary.ifpri.org/utils/getfile/collection/p15738coll2/id/132917/filename/133128.pdf)	0.467516	0.485746	0.410725
LRCHBK74	bacteria and virus	avibacterium paragallinarum and infectious bronchitis and infectious bursal disease	Vietnam	endemic	13	73	73	73	2	11.2308	78	Van12	2020	NA	75.7% broilers and 24.3% layers [considering that the 100% is only broilers and layers; 175566958 broilers, 56478476 layers] (ref from 2013 https://ebrary.ifpri.org/utils/getfile/collection/p15738coll2/id/132917/filename/133128.pdf)	0.467516	0.485746	0.410725
LRCHBK74	bacteria and virus	avibacterium paragallinarum and ornithobacterium rhinotraceale and infectious bursal disease	Vietnam	endemic	76	130	130	130	11.6923	20	78	Van13	2020	NA	75.7% broilers and 24.3% layers [considering that the 100% is only broilers and layers; 175566958 broilers, 56478476 layers] (ref from 2013 https://ebrary.ifpri.org/utils/getfile/collection/p15738coll2/id/132917/filename/133128.pdf)	0.467516	0.485746	0.410725
LRCHBK74	bacteria and virus	avibacterium paragallinarum and ornithobacterium rhinotraceale and mycoplasma gallisepticum and infectious bronchitis	Vietnam	endemic	9	640	640	640	1.38462	98.4615	78	Van14	2020	NA	75.7% broilers and 24.3% layers [considering that the 100% is only broilers and layers; 175566958 broilers, 56478476 layers] (ref from 2013 https://ebrary.ifpri.org/utils/getfile/collection/p15738coll2/id/132917/filename/133128.pdf)	0.467516	0.485746	0.410725
LRCHBK74	bacteria and virus	avibacterium paragallinarum and ornithobacterium rhinotraceale and mycoplasma gallisepticum	Vietnam	endemic	240	300	300	300	36.9231	46.1538	78	Van15	2020	NA	75.7% broilers and 24.3% layers [considering that the 100% is only broilers and layers; 175566958 broilers, 56478476 layers] (ref from 2013 https://ebrary.ifpri.org/utils/getfile/collection/p15738coll2/id/132917/filename/133128.pdf)	0.467516	0.485746	0.410725
LRCHBK74	bacteria and virus	avibacterium paragallinarum and ornithobacterium rhinotraceale and ecoli	Vietnam	endemic	7	300	300	300	1.07692	46.1538	78	Van16	2020	NA	75.7% broilers and 24.3% layers [considering that the 100% is only broilers and layers; 175566958 broilers, 56478476 layers] (ref from 2013 https://ebrary.ifpri.org/utils/getfile/collection/p15738coll2/id/132917/filename/133128.pdf)	0.467516	0.485746	0.410725
LRCHBK74	bacteria and virus	avibacterium paragallinarum and ornithobacterium rhinotraceale and ecoli	Vietnam	endemic	8	80	80	80	1.23077	12.3077	78	Van17	2020	NA	75.7% broilers and 24.3% layers [considering that the 100% is only broilers and layers; 175566958 broilers, 56478476 layers] (ref from 2013 https://ebrary.ifpri.org/utils/getfile/collection/p15738coll2/id/132917/filename/133128.pdf)	0.467516	0.485746	0.410725
LRCHBK74	bacteria and virus	avibacterium paragallinarum and mycoplasma gallisepticum and infectious bronchitis and ecoli	Vietnam	endemic	1	10	10	10	0.153846	1.53846	78	Van18	2020	NA	75.7% broilers and 24.3% layers [considering that the 100% is only broilers and layers; 175566958 broilers, 56478476 layers] (ref from 2013 https://ebrary.ifpri.org/utils/getfile/collection/p15738coll2/id/132917/filename/133128.pdf)	0.467516	0.485746	0.410725
LRCHBK74	bacteria and virus	avibacterium paragallinarum and mycoplasma gallisepticum and infectious bursal disease and ecoli	Vietnam	endemic	4	120	120	120	0.615385	18.4615	78	Van19	2020	NA	75.7% broilers and 24.3% layers [considering that the 100% is only broilers and layers; 175566958 broilers, 56478476 layers] (ref from 2013 https://ebrary.ifpri.org/utils/getfile/collection/p15738coll2/id/132917/filename/133128.pdf)	0.467516	0.485746	0.410725
LRCHBK74	bacteria and virus	avibacterium paragallinarum and infectious bursal disease and ecoli	Vietnam	endemic	100	100	100	100	15.3846	15.3846	78	Van20	2020	NA	75.7% broilers and 24.3% layers [considering that the 100% is only broilers and layers; 175566958 broilers, 56478476 layers] (ref from 2013 https://ebrary.ifpri.org/utils/getfile/collection/p15738coll2/id/132917/filename/133128.pdf)	0.467516	0.485746	0.410725
LRCHBK74	bacteria and virus	avibacterium paragallinarum and mycoplasama gallisepticum and infectious bronchitis	Vietnam	endemic	25	320	320	320	3.84615	49.2308	78	Van21	2020	NA	75.7% broilers and 24.3% layers [considering that the 100% is only broilers and layers; 175566958 broilers, 56478476 layers] (ref from 2013 https://ebrary.ifpri.org/utils/getfile/collection/p15738coll2/id/132917/filename/133128.pdf)	0.467516	0.485746	0.410725
LRCHBK74	virus	avian influenza virus	Vietnam	endemic	230	230	230	230	35.3846	35.3846	78	Van22	2020	NA	75.7% broilers and 24.3% layers [considering that the 100% is only broilers and layers; 175566958 broilers, 56478476 layers] (ref from 2013 https://ebrary.ifpri.org/utils/getfile/collection/p15738coll2/id/132917/filename/133128.pdf)	0.467516	0.485746	0.410725
LRCHBK74	bacteria and virus	mycoplasma gallisepticum and infectious bursal disease	Vietnam	endemic	2	20	20	20	0.307692	3.07692	78	Van23	2020	NA	75.7% broilers and 24.3% layers [considering that the 100% is only broilers and layers; 175566958 broilers, 56478476 layers] (ref from 2013 https://ebrary.ifpri.org/utils/getfile/collection/p15738coll2/id/132917/filename/133128.pdf)	0.467516	0.485746	0.410725
LRCHBK74	bacteria and virus	mycoplasma gallisepticum and infectious bronchitis	Vietnam	endemic	43	80	80	80	6.61538	12.3077	78	Van24	2020	NA	75.7% broilers and 24.3% layers [considering that the 100% is only broilers and layers; 175566958 broilers, 56478476 layers] (ref from 2013 https://ebrary.ifpri.org/utils/getfile/collection/p15738coll2/id/132917/filename/133128.pdf)	0.467516	0.485746	0.410725
LRCHBK75	virus	chicken anemia virus	Cambodia	endemic	3	33	33	33	1.125	12.375	32	Kye	2013	NA	cambodia 2015 (information not available at a later year): 84.303% (19.12 millions heads of local chickens), 12,302% (2,79 millions heads of commercial broilers), 3,395% (0,77 millions heads of commerical chicken egg). Ref: https://cpb-ap-se2.wpmucdn.com/blog.une.edu.au/dist/4/1340/files/2018/02/AAP-Vol-21-Paper-3-Heng-11e2c24.pdf	0.877807	1.16861	0.53013
LRCHBK76	virus	avian influenza virus	Burkina Faso	epidemic	120	130	563.333	1126.67	120	130	12	You	2007	NA	70% chicken production raised by smallholders (ref: https://ebrary.ifpri.org/digital/collection/p15738coll2/id/133595), the remaining 30% of the national flock size= 53,8% are layers and 46,15% are broilers; ref: https://www.poultryworld.net/poultry/crossbreed-chicken-increases-production-100-fold/#:~:text=Burkina%20Faso%27s%20poultry%20industry%20at%20a%20glance&text=National%20flock%20size%3A%2…	0.818998	0.857497	0.786733
LRCHBK77	virus	avian influenza virus	Cameroon	epidemic	50	58	251.333	502.667	50	58	12	You	2007	NA	assumed that half of the exotic breeds are layers and the other half broilers; lack of data. 35 million birds (national poultry flock; 70% of which are local chicken, and 30% exotic breeds) I assume that 15% out of the 30% are layers and the other half are broilers . Ref: https://www.google.com/url?sa=t&rct=j&q=&esrc=s&source=web&cd=&ved=2ahUKEwjJudHsnI38AhUPg_0HHfc5CpAQFnoECAoQAw&url=https%3A%2F…	1.30594	1.56581	1.04607

## Sheet: WB_CPI
Country Name	Country Code	Indicator Name	Indicator Code	1960	1961	1962	1963	1964	1965	1966	1967	1968	1969	1970	1971	1972	1973	1974	1975	1976	1977	1978	1979	1980	1981	1982	1983	1984	1985	1986	1987	1988	1989	1990	1991	1992	1993	1994	1995	1996	1997	1998	1999	2000	2001	2002	2003	2004	2005
Aruba	ABW	Consumer price index (2010 = 100)	FP.CPI.TOTL																					31.9825				39.8575	41.4647	41.91	43.4368	44.7929	46.5808	49.2996	52.0385	54.0541	56.8733	60.4627	62.495	64.5107	66.446	67.6882	69.2317	72.0315	74.1086	76.5654	79.365	81.3722	84.137
Africa Eastern and Southern	AFE	Consumer price index (2010 = 100)	FP.CPI.TOTL
Afghanistan	AFG	Consumer price index (2010 = 100)	FP.CPI.TOTL																																													63.5234	71.5821
Africa Western and Central	AFW	Consumer price index (2010 = 100)	FP.CPI.TOTL
Angola	AGO	Consumer price index (2010 = 100)	FP.CPI.TOTL																															2.22008e-08	4.08015e-08	1.63006e-07	2.41009e-06	2.53009e-05	0.000699938	0.0297131	0.0948373	0.196583	0.684495	2.90908	7.34721	15.3481	30.4237	43.6708	53.6948
Albania	ALB	Consumer price index (2010 = 100)	FP.CPI.TOTL																																5.11455	16.6737	30.8472	37.8078	40.7543	45.9405	61.1836	73.8137	74.1012	74.1382	76.4421	82.3821	82.7808	84.6682	86.672
Andorra	AND	Consumer price index (2010 = 100)	FP.CPI.TOTL
Arab World	ARB	Consumer price index (2010 = 100)	FP.CPI.TOTL
United Arab Emirates	ARE	Consumer price index (2010 = 100)	FP.CPI.TOTL
Argentina	ARG	Consumer price index (2010 = 100)	FP.CPI.TOTL
Armenia	ARM	Consumer price index (2010 = 100)	FP.CPI.TOTL																																		0.46203	16.0498	44.2897	52.5635	59.9018	65.0968	65.5188	65.0006	67.0454	67.7562	70.9553	75.8947	76.3796
American Samoa	ASM	Consumer price index (2010 = 100)	FP.CPI.TOTL
Antigua and Barbuda	ATG	Consumer price index (2010 = 100)	FP.CPI.TOTL																																							79.5694	80.4616	81.0826	82.22	84.1996	85.8781	87.6215	89.4605
Australia	AUS	Consumer price index (2010 = 100)	FP.CPI.TOTL	7.96046	8.14256	8.11655	8.16857	8.40271	8.68887	8.97503	9.2872	9.52133	9.83351	10.1717	10.796	11.4464	12.487	14.4121	16.5973	18.8085	21.1238	22.8148	24.8959	27.4194	30.0208	33.4287	36.7846	38.2414	40.8169	44.5109	48.3091	51.795	55.6972	59.7815	61.6805	62.3049	63.3975	64.6462	67.6379	69.4069	69.563	70.1613	71.2019	74.3757	77.6535	79.9688	82.154	84.0791	86.3424
Austria	AUT	Consumer price index (2010 = 100)	FP.CPI.TOTL	17.8242	18.4555	19.2642	19.786	20.5515	21.5649	22.008	22.8827	23.5154	24.2398	25.2997	26.4899	28.1734	30.2951	33.1798	35.9819	38.6153	40.737	42.1931	43.7574	46.5265	49.6917	52.393	54.1425	57.2086	59.0333	60.0401	60.8818	62.0482	63.6418	65.7177	67.911	70.6416	73.2071	75.3692	77.06	78.4941	79.5192	80.2528	80.7094	82.6019	84.7909	86.3259	87.4961	89.2995	91.3527
Azerbaijan	AZE	Consumer price index (2010 = 100)	FP.CPI.TOTL																																0.0430218	0.0384485	0.472148	8.32026	42.5798	51.0083	52.8826	52.4739	48.0004	48.8669	49.6229	50.9981	52.1373	55.6351	61.0203
Burundi	BDI	Consumer price index (2010 = 100)	FP.CPI.TOTL						1.46845	1.5336	1.5169	1.60878	1.67352	1.67018	1.73449	1.8009	1.90907	2.20922	2.55629	2.73156	2.91825	3.61558	4.93674	5.06009	5.67577	6.00883	6.49862	7.42902	7.71164	7.84086	8.3986	8.77543	9.79879	10.4849	11.4282	11.6366	12.763	14.6586	17.4823	22.1041	28.981	32.6038	33.7076	41.943	45.8421	45.2161	50.0304	54.1211	61.2933
Belgium	BEL	Consumer price index (2010 = 100)	FP.CPI.TOTL	15.5961	15.7509	15.9721	16.3152	16.9954	17.6863	18.4245	18.9276	19.4389	20.1686	20.9569	21.8672	23.0586	24.6624	27.7891	31.3373	34.1791	36.6045	38.2409	39.9499	42.6061	45.8559	49.8575	53.6774	57.0815	59.8606	60.6354	61.5773	62.2922	64.2277	66.4424	68.5788	70.2438	72.1787	73.8947	74.9795	76.5368	77.783	78.5213	79.4014	81.4218	83.4323	84.805	86.1525	87.9593	90.4059
Benin	BEN	Consumer price index (2010 = 100)	FP.CPI.TOTL																																	38.9035	39.0749	54.1308	61.9595	65.0044	67.2576	71.1271	71.3595	74.3319	77.2936	79.2175	80.3957	81.0982	85.4488
Burkina Faso	BFA	Consumer price index (2010 = 100)	FP.CPI.TOTL	10.7133	12.7019	12.9148	13.6347	13.8863	13.7849	14.1107	13.4992	13.4605	14.7602	15.0218	15.3315	14.8833	16.015	17.4114	20.6773	18.9402	24.6197	26.6555	30.6521	34.3925	36.9911	41.4521	44.832	47.005	50.2512	48.9388	47.6263	49.6531	49.4139	49.1647	50.2279	49.2278	49.5003	61.9634	66.5852	70.6454	72.2835	75.9586	75.1438	74.9152	78.6666	80.3781	82.0135	81.6852	86.9254
Bangladesh	BGD	Consumer price index (2010 = 100)	FP.CPI.TOTL																											24.28	26.6776	28.6551	30.3875	32.2492	34.2994	35.5459	36.6175	38.5633	42.5345	43.5456	45.8559	49.7088	52.7444	53.9091	54.9912	56.8238	60.045	64.6009	69.1531
Bulgaria	BGR	Consumer price index (2010 = 100)	FP.CPI.TOTL																										0.0248349	0.0255054	0.0262008	0.0268217	0.0285353	0.0353266	0.154889	0.2963	0.51224	1.00428	1.62749	3.60664	41.7784	49.5794	50.8551	56.1014	60.231	63.7305	65.2273	69.2369	72.7256
Bahrain	BHR	Consumer price index (2010 = 100)	FP.CPI.TOTL						17.9657	18.3491	19.1305	19.7536	19.7152	20.0364	21.1964	22.2749	25.4673	31.6796	36.7989	45.0771	53.0698	61.4471	62.8027	65.2328	72.6332	79.0872	81.438	81.7005	79.5469	77.7205	76.3643	76.596	77.7341	78.4565	79.0563	78.9199	80.9236	81.5847	83.7908	83.4118	85.44	85.1269	84.0308	83.4385	82.4309	82.0224	83.3296	85.2903	87.4961
Bahamas, The	BHS	Consumer price index (2010 = 100)	FP.CPI.TOTL							13.9623	14.7216	15.3901	16.7653	17.7967	18.618	19.8898	20.9801	23.7226	26.1802	27.2944	28.165	29.8856	32.6027	36.5469	40.6089	43.0505	44.7726	46.5484	48.692	51.3378	54.293	56.6832	59.7371	62.5264	66.975	70.8181	72.7464	73.7644	75.2891	76.3275	76.7428	77.7685	78.744	80.0088	81.645	83.4196	85.9431	86.787	88.1683
Bosnia and Herzegovina	BIH	Consumer price index (2010 = 100)	FP.CPI.TOTL																																														85.0497
Belarus	BLR	Consumer price index (2010 = 100)	FP.CPI.TOTL																																	0.000144698	0.00186693	0.0433317	0.350704	0.535567	0.877995	1.51779	5.9752	16.0506	25.8631	36.8647	47.3334	55.9047	61.6846
Belize	BLZ	Consumer price index (2010 = 100)	FP.CPI.TOTL
Bermuda	BMU	Consumer price index (2010 = 100)	FP.CPI.TOTL
Bolivia	BOL	Consumer price index (2010 = 100)	FP.CPI.TOTL	2.24312e-05	2.41273e-05	2.55459e-05	2.53654e-05	2.79481e-05	2.87475e-05	3.07459e-05	3.41895e-05	3.60599e-05	3.68567e-05	3.83146e-05	3.97225e-05	4.2309e-05	5.56305e-05	9.05865e-05	9.78123e-05	0.000102208	0.000110494	0.000121937	0.000145982	0.000214947	0.000284017	0.000634879	0.00238452	0.0329386	3.9031	14.6888	16.8302	19.5234	22.4858	26.335	31.9831	35.8404	38.8968	41.9596	46.2366	51.9817	54.4293	58.6058	59.8714	62.6304	63.626	64.2166	66.3597	69.3043	73.042
Brazil	BRA	Consumer price index (2010 = 100)	FP.CPI.TOTL																					3.57204e-10	7.2057e-10	1.44506e-09	3.39628e-09	9.92127e-09	3.23423e-08	7.99317e-08	2.62445e-07	1.91352e-06	2.92907e-05	0.000892704	0.00475621	0.0500335	1.01437	22.0715	36.6403	42.414	45.3519	46.8009	49.0747	52.5316	56.1249	60.8676	69.8242	74.4306	79.5437
Barbados	BRB	Consumer price index (2010 = 100)	FP.CPI.TOTL							6.13836	6.36148	6.83788	7.23689	7.76404	8.34395	9.33493	10.9083	15.1542	18.2297	19.1387	20.7373	22.7036	25.6937	29.4014	33.6845	37.1649	39.1088	40.9413	42.5442	43.1101	44.5378	46.7018	49.5927	51.1175	54.3161	57.6261	58.2677	58.3127	59.4083	60.8259	65.5159	64.6846	65.6937	67.2939	69.0286	69.1151	70.2343	71.2137	75.5451
Brunei Darussalam	BRN	Consumer price index (2010 = 100)	FP.CPI.TOTL																		49.3979			58.3883	63.7233	67.7739	68.5643	70.672	72.335	73.6235	74.5415	75.4306	76.4145	78.0487	79.2975	80.3121	83.7268	85.7885	90.9072	92.7219	94.3089	93.8926	93.5024	94.9593	95.5251	93.3137	93.5937	94.3557	95.5299
Bhutan	BTN	Consumer price index (2010 = 100)	FP.CPI.TOTL																					13.9418	15.3266	16.8447	19.8807	21.2789	21.6783	23.8355	25.3535	27.9102	30.3603	33.3964	37.4977	43.4899	48.3635	51.7457	56.6593	61.6395	65.6542	72.5985	77.5187	80.628	83.3777	85.4484	86.7866	71.0708	74.8457
Botswana	BWA	Consumer price index (2010 = 100)	FP.CPI.TOTL															3.03858	3.40244	3.80163	4.30225	4.69135	5.24194	5.95654	6.93508	7.70746	8.51498	9.24535	9.99372	10.9933	12.0708	13.0789	14.5928	16.2559	18.1684	21.1058	24.1304	26.6744	29.4786	32.4509	35.2806	37.6308	40.5469	44.0345	46.9227	50.692	55.3505	59.195	64.2918
Central African Republic	CAF	Consumer price index (2010 = 100)	FP.CPI.TOTL																					36.775	36.7628	41.6508	47.7371	48.9507	54.0532	55.2668	51.4054	49.3674	49.7076	49.7015	48.3285	47.829	46.4346	57.8441	68.944	71.5121	72.6644	71.2946	70.2863	72.5379	75.3196	77.0759	80.2628	78.6042	80.8708
Canada	CAN	Consumer price index (2010 = 100)	FP.CPI.TOTL	13.3443	13.4803	13.6234	13.8452	14.1099	14.439	14.99	15.5266	16.1563	16.8932	17.4585	17.9307	18.8251	20.2347	22.4599	24.8569	26.7315	28.8638	31.4539	34.3303	37.8077	42.5229	47.1022	49.8641	52.0106	54.0713	56.3394	58.7936	61.162	64.2101	67.2796	71.0647	72.1236	73.4688	73.5904	75.1717	76.3523	77.5902	78.3629	79.7224	81.8904	83.9582	85.8543	88.2227	89.8612	91.8503
Central Europe and the Baltics	CEB	Consumer price index (2010 = 100)	FP.CPI.TOTL
Switzerland	CHE	Consumer price index (2010 = 100)	FP.CPI.TOTL	24.0412	24.4848	25.5416	26.4203	27.2342	28.1641	29.5092	30.6911	31.4264	32.2086	33.3733	35.567	37.9358	41.2569	45.2866	48.3193	49.1482	49.7852	50.2973	52.132	54.229	57.7487	61.0144	62.8142	64.6556	66.8767	67.3785	68.349	69.6288	71.8258	75.7072	80.1434	83.3788	86.1241	86.858	88.4213	89.139	89.6027	89.6188	90.3415	91.7495	92.6569	93.2524	93.8476	94.6011	95.7098
Channel Islands	CHI	Consumer price index (2010 = 100)	FP.CPI.TOTL
Chile	CHL	Consumer price index (2010 = 100)	FP.CPI.TOTL											0.00112475	0.00135028	0.00240075	0.0108709	0.0657403	0.312092	0.973491	1.86866	2.61775	3.4918	4.71875	5.64773	6.20917	7.90162	9.47089	12.3788	14.7898	17.7301	20.3337	23.7961	29.9917	36.5253	42.1596	47.5256	52.964	57.3243	61.5428	65.3178	68.6557	70.9467	73.6733	76.3028	78.2023	80.3999	81.2479	83.7281
China	CHN	Consumer price index (2010 = 100)	FP.CPI.TOTL																											26.0483	27.9326	33.1872	39.2425	40.4403	41.8786	44.5396	51.0468	63.4292	74.0798	80.2382	82.474	81.8363	80.6894	80.97	81.5523	80.9554	81.8682	84.9994	86.5093
Cote d'Ivoire	CIV	Consumer price index (2010 = 100)	FP.CPI.TOTL	5.55884	6.20458	6.12136	6.17911	6.21731	6.37966	6.64705	6.79939	7.16319	7.48197	8.09587	8.05995	8.08496	8.98263	10.542	11.7484	13.1672	16.7779	18.9998	22.1048	25.3545	27.5855	29.6773	31.3512	32.6945	33.3039	36.5287	39.065	41.7725	42.2109	41.8707	42.5756	44.3771	45.3377	57.1625	65.3339	66.9548	69.6469	72.8586	73.3704	75.2272	78.5083	80.9242	83.5921	84.8108	88.1064
Cameroon	CMR	Consumer price index (2010 = 100)	FP.CPI.TOTL									7.5248	7.44191	7.87786	8.19408	8.85722	9.77702	11.4619	13.0154	14.3079	16.4109	18.4562	19.6707	21.5496	23.8613	27.0246	31.5192	35.1039	38.0907	41.0504	46.4446	47.226	46.4394	46.9499	46.9781	46.9706	45.4645	61.42	66.9906	69.6193	72.9515	75.2646	76.6733	77.6143	81.0446	83.3418	83.8611	84.0571	85.7496
Congo, Dem. Rep.	COD	Consumer price index (2010 = 100)	FP.CPI.TOTL				3.54656e-14	4.80279e-14	4.67181e-14	5.40903e-14	7.4064e-14	1.13556e-13	1.2057e-13	1.30246e-13	1.3777e-13	1.59544e-13	1.84501e-13	2.38872e-13	3.07328e-13	5.54377e-13	9.36607e-13	1.39338e-12	2.80141e-12	4.10759e-12	5.56202e-12	7.60326e-12	1.34218e-11	2.04316e-11	2.52986e-11	3.65311e-11	6.52703e-11	1.11672e-10	2.27884e-10	4.13143e-10	9.31404e-09	3.93907e-07	8.22046e-06	0.00196248	0.0125973	0.0746319	0.222789	0.287729	1.10745	6.79874	31.2699	41.127	46.4216	48.2759	58.5668
Congo, Rep.	COG	Consumer price index (2010 = 100)	FP.CPI.TOTL																										35.4484	36.9224	37.0862	37.4683	36.795	37.858	37.2227	35.7578	37.5184	53.441	58.4741	64.3397		73.4672	76.5107	75.8359	75.8783	79.2009	78.7005	80.6127	83.1072
Colombia	COL	Consumer price index (2010 = 100)	FP.CPI.TOTL	0.0575951	0.0623658	0.0652952	0.082504	0.0965895	0.103921	0.121305	0.131408	0.141195	0.151052	0.161488	0.180958	0.202719	0.248531	0.304651	0.381387	0.453541	0.608157	0.71467	0.887611	1.12354	1.43278	1.78668	2.13485	2.48417	3.07972	3.66039	4.51365	5.78379	7.27956	9.40066	12.2536	15.5658	19.059	23.4135	28.3062	34.1931	40.506	48.073	53.3002	58.2158	62.8555	66.848	71.6148	75.8409	79.672
Comoros	COM	Consumer price index (2010 = 100)	FP.CPI.TOTL																																									69.1445	72.9852	75.5638	78.4345	81.9444	84.4137
Cabo Verde	CPV	Consumer price index (2010 = 100)	FP.CPI.TOTL																								29.5615	32.8871	34.6608	38.4299	39.908	41.5339	43.4258	48.0522	52.6416	54.2823	57.4243	59.4067	64.368	68.2067	74.0425	77.2961	80.6634	78.665	81.3003	82.8324	83.8166	82.2318	82.5763
Costa Rica	CRI	Consumer price index (2010 = 100)	FP.CPI.TOTL	0.249179	0.255236	0.262071	0.269754	0.27872	0.276867	0.277373	0.280725	0.292217	0.299901	0.313853	0.323529	0.338415	0.389902	0.50716	0.595249	0.615999	0.64181	0.680365	0.742879	0.877602	1.20281	2.2868	3.03283	3.39518	3.90641	4.36873	5.10453	6.16794	7.18625	8.55449	11.0104	13.4097	14.721	16.7134	20.5887	24.1941	27.3993	30.5939	33.6671	37.3575	41.5624	45.3726	49.6592	55.7747	63.4706
Caribbean small states	CSS	Consumer price index (2010 = 100)	FP.CPI.TOTL
Cuba	CUB	Consumer price index (2010 = 100)	FP.CPI.TOTL
Curacao	CUW	Consumer price index (2010 = 100)	FP.CPI.TOTL																																									76.8423	78.22	78.5261	79.809	80.9097	84.2408
Cayman Islands	CYM	Consumer price index (2010 = 100)	FP.CPI.TOTL
Cyprus	CYP	Consumer price index (2010 = 100)	FP.CPI.TOTL	13.9416	13.8558	13.8701	14.1418	14.0989	14.1275	14.199	14.2991	14.8377	15.1916	15.5562	16.2009	16.9837	18.31	21.2719	22.2588	23.1168	24.8104	26.6554	29.178	33.1221	36.681	39.0406	41.0121	43.4695	45.6579	46.2142	47.5044	49.1334	50.9835	53.2788	55.9616	59.6048	62.4981	65.4346	67.1463	69.1465	71.6395	73.2354	74.4291	77.5117	79.0411	81.2551	84.6183	86.5529	88.7688
Czechia	CZE	Consumer price index (2010 = 100)	FP.CPI.TOTL																																34.8879	38.7557	46.822	51.5227	56.1548	61.0733	66.3232	73.4187	74.9866	77.8176	81.446	82.9959	83.0944	85.3879	86.9737
Germany	DEU	Consumer price index (2010 = 100)	FP.CPI.TOTL	24.6461	25.2114	25.9282	26.6975	27.3211	28.2069	29.2035	29.728	30.1651	30.742	31.8027	33.4695	35.3053	37.7879	40.428	42.8174	44.6357	46.3024	47.5613	49.4845	52.1769	55.4872	58.3953	60.3185	61.7696	63.0459	62.9643	63.1217	63.9259	65.7034	67.4751	70.2059	73.7561	77.0564	79.1316	80.4817	81.6485	83.2319	83.9903	84.482	85.6988	87.399	88.6407	89.5575	91.0493	92.4577
Djibouti	DJI	Consumer price index (2010 = 100)	FP.CPI.TOTL																				82.3857	92.3198	97.598	95.2452	96.1042	97.9155	100	118.148	122.979													70.0723	71.2962	71.7508	73.1729	75.4575	77.8004
Dominica	DMA	Consumer price index (2010 = 100)	FP.CPI.TOTL					7.97751		8.37572	8.4555	8.90955	9.28516	10.4359	10.8155	11.2144	12.5712	16.8927	20.2548	22.4631	24.598	26.4951		41.4993	47.0049	49.0706	51.106	52.2395	54.1933	55.6967	57.9383	59.6327	63.341	65.3622	68.9944	72.7697	73.9114	73.9226	74.8966	76.1527	78.008	78.7874	79.7167	80.3998	81.4482	81.5867	82.7724	84.7541	86.1796
Denmark	DNK	Consumer price index (2010 = 100)	FP.CPI.TOTL	8.2457	8.53031	9.15966	9.71886	10.0194	10.5655	11.312	12.2404	13.2203	13.6814	14.5727	15.4281	16.4406	17.9701	20.7151	22.7049	24.7507	27.454	30.2581	33.1662	37.2474	41.6304	45.8438	49.0108	52.0939	54.5313	56.537	58.8098	61.4769	64.411	66.1125	67.696	69.115	69.9843	71.3784	72.8657	74.415	76.0389	77.4423	79.3766	81.6812	83.5908	85.6174	87.394	88.4028	90.0098
Dominican Republic	DOM	Consumer price index (2010 = 100)	FP.CPI.TOTL	0.454581	0.436852	0.476855	0.517767	0.528677	0.518677	0.52004	0.52648	0.52667	0.531708	0.552001	0.571763	0.621168	0.714837	0.808772	0.926058	0.997971	1.12625	1.16542	1.27233	1.48548	1.59711	1.71923	1.816	2.18195	3.17117	3.41341	3.87595	5.5761	7.84322	11.8011	17.357	18.0962	19.0463	20.6197	23.2046	24.4574	26.4866	27.7663	29.563	31.8464	34.6754	36.4866	46.5021	70.4324	73.3837
Algeria	DZA	Consumer price index (2010 = 100)	FP.CPI.TOTL										2.56902	2.73858	2.81051	2.91327	3.09311	3.23847	3.50501	3.83555	4.29541	5.04813	5.62103	6.15603	7.05818	7.51996	7.96869	8.61546	9.51856	10.6962	11.4921	12.1714	13.3039	15.5194	19.5368	25.724	31.0078	40.0148	51.9311	61.6313	65.165	68.3908	70.2	70.4381	73.4148	74.4561	77.6346	80.7103	81.8261
East Asia & Pacific (excluding high income)	EAP	Consumer price index (2010 = 100)	FP.CPI.TOTL
Early-demographic dividend	EAR	Consumer price index (2010 = 100)	FP.CPI.TOTL
East Asia & Pacific	EAS	Consumer price index (2010 = 100)	FP.CPI.TOTL
Europe & Central Asia (excluding high income)	ECA	Consumer price index (2010 = 100)	FP.CPI.TOTL
Europe & Central Asia	ECS	Consumer price index (2010 = 100)	FP.CPI.TOTL
Ecuador	ECU	Consumer price index (2010 = 100)	FP.CPI.TOTL	0.011759	0.0122276	0.0125787	0.0133258	0.0138634	0.0142889	0.0150681	0.0156435	0.0163189	0.0173513	0.0182415	0.0197708	0.0213291	0.0241044	0.0297259	0.0342927	0.0379522	0.0428913	0.0478882	0.0528045	0.059695	0.0694775	0.0807731	0.119895	0.157338	0.201366	0.247741	0.320835	0.507613	0.891614	1.32422	1.97049	3.04126	4.40983	5.62	6.9062	8.58946	11.2215	15.2723	23.2509	45.5937	62.7725	70.609	76.2079	78.2977	80.1829
Egypt, Arab Rep.	EGY	Consumer price index (2010 = 100)	FP.CPI.TOTL	1.20872	1.2171	1.18055	1.18937	1.23291	1.41586	1.54381	1.55464	1.52859	1.58071	1.64019	1.6917	1.72727	1.81557	1.99757	2.19073	2.41675	2.72446	3.02628	3.32601	4.01846	4.43305	5.09016	5.90866	6.91528	7.75249	9.60257	11.4937	13.5238	16.3993	19.1472	22.9285	26.0553	29.2054	31.5868	36.5593	39.1869	40.9995	42.5872	43.8987	45.0769	46.1	47.3619	49.4968	55.0754	57.7573
Euro area	EMU	Consumer price index (2010 = 100)	FP.CPI.TOTL
Eritrea	ERI	Consumer price index (2010 = 100)	FP.CPI.TOTL
Spain	ESP	Consumer price index (2010 = 100)	FP.CPI.TOTL	2.85882	2.88195	3.04641	3.31278	3.54399	4.01229	4.26268	4.53513	4.75982	4.86265	5.14133	5.56482	6.02515	6.71303	7.76566	9.08219	10.6829	13.3043	15.935	18.4305	21.2986	24.3975	27.9144	31.3127	34.8448	37.9162	41.2509	43.4158	45.5159	48.6071	51.8744	54.9527	58.2084	60.868	63.74	66.7191	69.0935	70.4554	71.7478	73.4054	75.9258	78.6514	81.0626	83.526	86.0645	88.9639
Estonia	EST	Consumer price index (2010 = 100)	FP.CPI.TOTL																																	11.6378	22.0899	32.6168	42.0028	51.6845	57.1537	61.8451	63.8836	66.4508	70.2705	72.7805	73.7521	76.0002	79.1008
Ethiopia	ETH	Consumer price index (2010 = 100)	FP.CPI.TOTL						4.6979	4.63392	4.6714	4.67993	4.74665	5.2271	5.25513	4.93554	5.37547	5.83734	6.21969	7.99466	9.32634	10.6608	12.3699	12.9244	13.7174	14.5254	14.4273	15.6417	18.6237	16.797	16.389	17.5495	18.9214	19.8963	27.0038	29.8466	30.9041	33.2509	36.5834	33.4795	34.2815	34.5882	37.335	37.5823	34.4864	34.7192	39.4667	40.7799	44.8456
European Union	EUU	Consumer price index (2010 = 100)	FP.CPI.TOTL
Fragile and conflict affected situations	FCS	Consumer price index (2010 = 100)	FP.CPI.TOTL
Finland	FIN	Consumer price index (2010 = 100)	FP.CPI.TOTL	8.13688	8.27447	8.63722	9.06877	10.0007	10.4948	10.9013	11.4875	12.5434	12.8201	13.1714	14.0244	14.9587	16.5675	19.3734	22.8241	26.0977	29.1755	31.4509	33.7994	37.7183	41.9826	46.0066	49.8557	53.3793	56.1527	57.8	60.1773	63.2379	67.4071	71.5523	74.6364	76.8153	78.498	79.3525	79.9804	80.4836	81.4434	82.5832	83.543	86.0845	88.3041	89.6916	90.4786	90.6479	91.2134
Fiji	FJI	Consumer price index (2010 = 100)	FP.CPI.TOTL										8.31771	8.66074	9.45218	11.5296	12.8077	14.6646	16.5806	18.4761	19.7706	20.9782	22.6159	25.8936	28.7887	30.813	32.8788	34.6185	36.1489	36.7992	38.8834	43.4555	46.1451	49.925	53.1688	55.765	58.6685	59.1476	60.4286	62.2717	64.3691	68.0457	69.3853	70.1431	73.1401	73.6974	76.7726	78.9434	80.811
France	FRA	Consumer price index (2010 = 100)	FP.CPI.TOTL	10.4336	10.684	11.2536	11.8162	12.1957	12.5253	12.8512	13.21	13.8102	14.6451	15.4213	16.2536	17.2391	18.5115	21.0381	23.4966	25.7583	28.2039	30.813	34.0935	38.7175	43.8725	49.1278	53.775	57.9016	61.2779	62.8335	64.9	66.6528	68.9846	71.1881	73.4757	75.2125	76.7953	78.0667	79.4691	81.0449	82.0206	82.5547	82.9981	84.3891	85.7687	87.4184	89.2528	91.1647	92.7563
Faroe Islands	FRO	Consumer price index (2010 = 100)	FP.CPI.TOTL
Micronesia, Fed. Sts.	FSM	Consumer price index (2010 = 100)	FP.CPI.TOTL																																								70.8903	72.4205	72.7844	72.7033	72.7953	74.4527	77.6226
Gabon	GAB	Consumer price index (2010 = 100)	FP.CPI.TOTL			9.31764	9.98463	10.317	10.5685	10.9537	11.1703	11.4312	11.7713	12.2201	12.6922	13.1348	13.9501	15.6342	20.0826	24.1336	27.4767	30.4344	32.8547	36.9091	40.1226	46.8174	51.8137	54.8485	58.8826	62.5835	61.9914	56.5509	60.363	65.0262	57.4272	51.9469	52.2242	71.0856	77.9429	78.4805	81.5989	82.781	81.1779	81.5878	83.3318	83.3624	85.2258	85.5737	88.7471
United Kingdom	GBR	Consumer price index (2010 = 100)	FP.CPI.TOTL	6.27328	6.48956	6.76189	6.89838	7.12476	7.46488	7.75673	7.94926	8.32267	8.77597	9.3347	10.2164	10.9388	11.9447	13.8611	17.2165	20.0675	23.2462	25.1671	28.5448	33.6732	37.6724	40.9118	42.7975	44.9206	47.6479	49.2811	51.3257	53.4585	56.5378	61.0967	65.6556	68.6702	70.4272	71.99	73.9319	76.0403	77.7141	79.1289	80.516	81.4685	82.7168	83.9745	85.1304	86.314	88.1173
Georgia	GEO	Consumer price index (2010 = 100)	FP.CPI.TOTL																																			10.9011	28.6391	39.9108	42.7395	44.264	52.7594	54.9035	57.4544	60.6648	61.173	64.6332	69.9635
Ghana	GHA	Consumer price index (2010 = 100)	FP.CPI.TOTL					0.00114025	0.00144178	0.00163264	0.00149513	0.00161317	0.00173121	0.00178367	0.00195417	0.0021509	0.00253124	0.00299027	0.0038821	0.00605923	0.0131152	0.0227013	0.0350602	0.052615	0.113913	0.139311	0.310488	0.433645	0.478334	0.595838	0.833072	1.09432	1.37034	1.88092	2.22008	2.44333	3.05318	3.81252	6.0795	8.91018	11.3948	13.0612	13.6967	19.2083	27.1816	29.7261	38.5764	45.5367	52.5671
Gibraltar	GIB	Consumer price index (2010 = 100)	FP.CPI.TOTL
Guinea	GIN	Consumer price index (2010 = 100)	FP.CPI.TOTL																																													32.1481	42.234
Gambia, The	GMB	Consumer price index (2010 = 100)	FP.CPI.TOTL		2.27689	2.31759	2.42457	2.3146	2.3428	2.3484	2.38144	2.48096	2.6053	2.55359	2.63163	2.86053	3.05844	3.34093	4.20706	4.92342	5.53341	6.02342	6.39259	6.82886	7.23478	8.02018	8.87323	10.8341	12.8189	20.0692	24.7914	27.6896	29.9809	33.629	36.5353	40.0012	42.5868	43.3151	46.339	46.8485	48.1514	48.6879	50.5441	50.9712	53.2611	57.8464	67.6993	77.3172	81.0583
Guinea-Bissau	GNB	Consumer price index (2010 = 100)	FP.CPI.TOTL																												1.18856	1.90505	3.44411	4.58073	7.21901	12.2423	18.1318	20.8835	30.3574	45.759	68.227	73.6946	72.1571	78.3888	81.0134	83.6869	80.7557	81.469	84.1813
Equatorial Guinea	GNQ	Consumer price index (2010 = 100)	FP.CPI.TOTL																										37.871	31.1904	27.0812	27.7647	29.4767	29.7296	28.7112	27.4828	28.9812	38.2091	45.8022	47.8819	49.3263	53.2407	53.4389	56.0052	60.9478	65.5753	70.3777	73.3475	77.4781
Greece	GRC	Consumer price index (2010 = 100)	FP.CPI.TOTL	1.12135	1.14494	1.13949	1.17578	1.18304	1.22115	1.28102	1.30461	1.30643	1.3409	1.37901	1.42437	1.48606	1.71469	2.17012	2.46588	2.78704	3.1318	3.52554	4.19871	5.23478	6.51762	7.88574	9.47704	11.2262	13.3945	16.4773	19.1791	21.7738	24.7471	29.8038	35.6024	41.255	47.2004	52.333	57.0087	61.6803	65.0949	68.1975	69.9956	72.2013	74.6373	77.3462	80.077	82.3983	85.3194
Grenada	GRD	Consumer price index (2010 = 100)	FP.CPI.TOTL																	17.308	20.5025	24.2207	29.2786	35.6677	42.3687	45.6789	48.4632	51.206	52.4868	52.7792	52.3188	54.4116	57.4548	59.02	60.5808	62.8698	64.6355	67.0727	68.3262	69.7148	70.5825	71.5549	71.968	73.5383	75.8481	76.6575	78.3095	80.1207	82.9055
Greenland	GRL	Consumer price index (2010 = 100)	FP.CPI.TOTL
Guatemala	GTM	Consumer price index (2010 = 100)	FP.CPI.TOTL	1.75526	1.74555	1.78137	1.78407	1.78062	1.76637	1.77846	1.78709	1.82152	1.85972	1.90332	1.89469	1.90472	2.1675	2.52503	2.8573	3.16375	3.55366	3.84819	4.28471	4.74848	5.29137	5.30764	5.54853	5.73756	6.80972	9.32463	10.4737	11.6083	12.9302	18.2602	24.3165	26.7593	29.9222	33.1703	35.9604	39.9365	43.6238	46.5089	48.9337	51.8587	55.6371	60.1618	63.533	68.3479	74.5735
Guam	GUM	Consumer price index (2010 = 100)	FP.CPI.TOTL
Guyana	GUY	Consumer price index (2010 = 100)	FP.CPI.TOTL																																			37.9868	42.6252	45.6493	47.2725	49.4406	53.1675	56.4366	57.9194	61.0129	64.662	67.6808	72.368
High income	HIC	Consumer price index (2010 = 100)	FP.CPI.TOTL
Hong Kong SAR, China	HKG	Consumer price index (2010 = 100)	FP.CPI.TOTL																						28.9891	32.1693	35.3496	38.4075	39.753	41.0985	43.4225	46.8474	51.6177	56.9997	63.3601	69.476	75.5918	82.1969	89.6582	95.2848	100.789	103.725	99.5659	95.8964	94.3063	91.493	89.0467	88.802	89.5359
Honduras	HND	Consumer price index (2010 = 100)	FP.CPI.TOTL	1.56193	1.58634	1.60367	1.65308	1.72701	1.78204	1.81384	1.85178	1.88624	1.90998	1.965	2.00869	2.08125	2.18933	2.47065	2.6776	2.80835	3.04523	3.22028	3.61107	4.26329	4.66428	5.08325	5.50277	5.76285	5.95663	6.21591	6.37051	6.65662	7.31233	9.01775	12.0813	13.1396	14.5519	17.714	22.9333	28.4001	34.1369	38.8027	43.3286	48.1155	52.7703	56.8286	61.1897	66.1545	71.9821
Heavily indebted poor countries (HIPC)	HPC	Consumer price index (2010 = 100)	FP.CPI.TOTL
Croatia	HRV	Consumer price index (2010 = 100)	FP.CPI.TOTL																										0.00012054	0.00018081	0.00042189	0.0012054	0.018081	0.108486	0.24108	1.74783	27.9653	57.9797	60.27	62.8616	65.4833	69.6721	72.4723	75.8142	78.6775	79.9928	81.4066	83.0798	85.8357
Haiti	HTI	Consumer price index (2010 = 100)	FP.CPI.TOTL	0.852971	0.885211	0.880299	0.918212	1.00234	1.02503	1.11013	1.07754	1.09173	1.10715	1.1223	1.22982	1.26904	1.55761	1.79049	2.09081	2.23797	2.38325	2.31954	2.62325	3.08962	3.42511	3.67717	4.05385	4.31337	4.7727	4.92924	4.36487	4.54407	4.85869	5.89243	6.80104	8.11762	10.529	14.6703	18.7205	22.5738	27.2148	28.6487	29.5094	32.2636	36.5601	39.1313	50.3618	60.9538	69.4709
Hungary	HUN	Consumer price index (2010 = 100)	FP.CPI.TOTL													2.23564	2.31139	2.35292	2.44333	2.57107	2.67158	2.7968	3.04785	3.33087	3.48613	3.72444	3.99557	4.33391	4.63479	4.88004	5.30335	6.13723	7.18971	9.22941	12.4429	15.3863	18.8427	22.398	28.7378	35.4823	41.9774	47.9188	52.7096	57.877	63.1536	66.4789	69.5775	74.27	76.9151
IBRD only	IBD	Consumer price index (2010 = 100)	FP.CPI.TOTL
IDA & IBRD total	IBT	Consumer price index (2010 = 100)	FP.CPI.TOTL
IDA total	IDA	Consumer price index (2010 = 100)	FP.CPI.TOTL
IDA blend	IDB	Consumer price index (2010 = 100)	FP.CPI.TOTL
Indonesia	IDN	Consumer price index (2010 = 100)	FP.CPI.TOTL	0.000277684	0.000315704	0.000730532	0.00179646	0.0037545	0.0152719	0.1888	0.388928	0.890034	1.02781	1.15525	1.20416	1.2827	1.68087	2.36148	2.81408	3.37207	3.74476	4.04855	4.70574	5.55445	6.23575	6.82474	7.63004	8.42777	8.82594	9.33985	10.2065	11.0276	11.7351	12.6527	13.8444	14.886	16.3258	17.7187	19.3879	20.9337	22.2371	35.2349	42.4502	44.016	49.0779	54.9183	58.6293	62.1846	68.6849
IDA only	IDX	Consumer price index (2010 = 100)	FP.CPI.TOTL
Isle of Man	IMN	Consumer price index (2010 = 100)	FP.CPI.TOTL
India	IND	Consumer price index (2010 = 100)	FP.CPI.TOTL	2.52749	2.57033	2.66369	2.74217	3.10839	3.40291	3.77048	4.26299	4.401	4.37529	4.5981	4.73971	5.04505	5.89972	7.58697	8.0231	7.41062	8.02626	8.22876	8.74518	9.73741	11.0142	11.8833	13.2937	14.3995	15.1996	16.5265	17.9811	19.6683	21.0597	22.949	26.1321	29.2125	31.0607	34.2438	37.7452	41.1337	44.0806	49.9128	52.2436	54.3383	56.3919	58.8152	61.0536	63.3536	66.0439
Not classified	INX	Consumer price index (2010 = 100)	FP.CPI.TOTL
Ireland	IRL	Consumer price index (2010 = 100)	FP.CPI.TOTL	5.07327	5.21314	5.43541	5.56877	5.94284	6.23928	6.42985	6.63453	6.94508	7.46032	8.0726	8.79604	9.55302	10.6435	12.4503	15.0494	17.7562	20.1483	21.702	24.5874	29.0511	34.9698	40.9661	45.2461	49.1604	51.8129	53.7958	55.4954	56.68	58.9977	60.9548	62.9119	64.8433	65.7962	67.3155	69.0152	70.2255	71.2969	73.019	74.2107	78.3596	82.178	85.9703	88.971	90.9281	93.1373
Iran, Islamic Rep.	IRN	Consumer price index (2010 = 100)	FP.CPI.TOTL	0.141434	0.145907	0.14696	0.147506	0.153133	0.156432	0.155825	0.158314	0.159407	0.165135	0.167887	0.174931	0.186123	0.2044	0.233524	0.2636	0.293272	0.373299	0.417057	0.460795	0.555921	0.690473	0.819521	0.981296	1.10435	1.15283	1.36528	1.75536	2.25863	2.76343	2.97422	3.48366	4.38271	5.31196	6.98241	10.4496	13.4734	15.811	18.6358	22.3761	25.6155	28.5034	32.5896	37.9565	43.5594	49.4108
Iraq	IRQ	Consumer price index (2010 = 100)	FP.CPI.TOTL	59.0599	59.601	60.3713	62.7589	62.7023	62.4167	63.6545	65.7494	67.1936	71.05	74.1446	76.8108	80.7941	84.7458	91.2712	99.9576	112.775	123.114	128.792												0.0305676	0.0858803	0.15769	0.485199	2.66132	12.9689	10.8787	13.3876	15.3648	17.2974	18.1586	21.1319	25.2139	33.6898	42.7732	58.582
Iceland	ISL	Consumer price index (2010 = 100)	FP.CPI.TOTL	0.0415289	0.0434856	0.0482761	0.0545172	0.0650091	0.0697658	0.0772215	0.0797854	0.0919381	0.111947	0.126917	0.135461	0.148751	0.180517	0.257266	0.384256	0.507353	0.661166	0.950426	1.37284	2.17634	3.30353	4.96334	9.13006	11.9469	15.7693	19.2588	22.7827	28.6436	34.5895	39.9546	42.675	44.3597	46.1531	46.8697	47.6437	48.7206	49.6051	50.4282	52.0579	54.7319	58.2375	61.2641	62.5235	64.4981	67.0697
Israel	ISR	Consumer price index (2010 = 100)	FP.CPI.TOTL	0.000888597	0.000948931	0.00103821	0.00110653	0.00116377	0.00125348	0.00135289	0.00137597	0.00140458	0.0014391	0.00152704	0.00170987	0.00193012	0.00231677	0.00323607	0.00450806	0.00591957	0.00796873	0.011997	0.0213919	0.0494205	0.107144	0.236107	0.580708	2.748	11.2336	16.6218	19.7956	23.05	27.73	32.5175	38.7036	43.3566	48.1173	54.0255	59.3957	66.1646	72.0907	76.0534	79.9892	80.832	81.7644	86.4712	87.0988	86.7402	87.8788
Italy	ITA	Consumer price index (2010 = 100)	FP.CPI.TOTL	4.14784	4.2329	4.43147	4.76182	5.04335	5.27128	5.39497	5.59638	5.66787	5.81848	6.10756	6.40021	6.76819	7.49906	8.93587	10.4505	12.1868	14.2744	16.0008	18.3687	22.2379	26.2338	30.5573	35.0329	38.8145	42.3878	44.8562	46.9857	49.3623	52.4523	55.839	59.3289	62.4559	65.3456	67.9933	71.553	74.4201	75.9406	77.4253	78.7133	80.7108	82.9587	85.0039	87.2757	89.2016	90.9725
Jamaica	JAM	Consumer price index (2010 = 100)	FP.CPI.TOTL	0.113117	0.120694	0.122393	0.12455	0.127058	0.130401	0.132882	0.1369	0.145016	0.154157	0.176861	0.186299	0.196411	0.231141	0.293915	0.344986	0.378773	0.421161	0.568146	0.733359	0.933625	1.05257	1.12146	1.25135	1.59941	2.01003	2.31365	2.46757	2.67155	3.05437	3.72512	5.62758	9.97751	12.1795	16.4501	19.7251	24.9339	27.3418	29.702	31.4705	34.042	36.3575	38.9303	42.8571	48.6662	55.9919
Jordan	JOR	Consumer price index (2010 = 100)	FP.CPI.TOTL										7.6639	8.11607	8.50693	9.15836	10.1777	12.1549	13.6111	15.1764	17.387	18.5905	21.239	23.5989	25.416	27.3039	28.6746	29.7778	30.6667	30.6667	30.6054	32.6294	41.0193	47.6612	51.5482	53.608	55.386	57.3337	58.6829	62.498	64.3966	66.3875	66.79	67.2354	68.4269	69.6812	70.817	73.1978	75.7551
Japan	JPN	Consumer price index (2010 = 100)	FP.CPI.TOTL	18.9726	19.9911	21.3576	22.79	23.6561	25.2307	26.5025	27.5599	29.0315	30.5556	32.6713	34.7607	36.4444	40.6751	50.1207	56.0005	61.25	66.2491	69.0379	71.5936	77.1626	80.953	83.1719	84.7519	86.6687	88.43	88.9567	89.069	89.6734	91.711	94.5343	97.6081	99.3262	100.561	101.26	101.131	101.269	103.039	103.721	103.367	102.668	101.908	100.967	100.708	100.699	100.414
Kazakhstan	KAZ	Consumer price index (2010 = 100)	FP.CPI.TOTL																																		0.373663	7.38872	20.4043	28.3993	33.343	35.7258	38.6897	43.7893	47.4475	50.217	53.4501	57.1285	61.4589
Kenya	KEN	Consumer price index (2010 = 100)	FP.CPI.TOTL	0.741244	0.759457	0.783133	0.788596	0.787813	0.816006	0.856923	0.871998	0.875196	0.873695	0.892816	0.926566	0.9806	1.07161	1.26247	1.50385	1.67603	1.92443	2.25027	2.42983	2.76656	3.08756	3.72566	4.1503	4.57713	5.17245	5.30354	5.76164	6.4683	7.36024	8.66902	10.4101	13.2555	19.3502	24.9259	25.3133	27.5571	30.6881	32.7511	34.6316	38.0879	40.2736	41.0635	45.0941	50.3359	55.5269
Kyrgyz Republic	KGZ	Consumer price index (2010 = 100)	FP.CPI.TOTL																																				16.7407	22.0889	27.2655	30.1167	41.2692	48.9869	52.3766	53.4945	55.0857	57.3501	59.8383
Cambodia	KHM	Consumer price index (2010 = 100)	FP.CPI.TOTL																																			44.8684	44.5099	47.6928	51.4892	59.113	61.4823	60.9954	60.629	60.7572	61.3294	63.9784	68.2108
Kiribati	KIR	Consumer price index (2010 = 100)	FP.CPI.TOTL
St. Kitts and Nevis	KNA	Consumer price index (2010 = 100)	FP.CPI.TOTL																				31.6546	37.2691	41.1735	43.614	44.6134	45.8246	47.025	47.0219	47.4747	47.5851	50.0452	52.0525	54.3031	55.8554	56.8579	57.6779	59.3833	60.6224	66.021	68.2963	70.5931	72.1101	73.7711	75.2768	76.9596	78.7408	81.4006
Korea, Rep.	KOR	Consumer price index (2010 = 100)	FP.CPI.TOTL	1.47695	1.598	1.70376	2.0563	2.66214	3.02281	3.36322	3.72922	4.13093	4.64273	5.38326	6.11063	6.82491	7.04474	8.7569	10.968	12.6491	13.9262	15.94	18.8607	24.2733	29.456	31.5742	32.6542	33.3967	34.218	35.159	36.2312	38.8203	41.0332	44.551	48.7089	51.7353	54.2191	57.6164	60.1981	63.1625	65.9663	70.9227	71.4993	73.1146	76.0878	78.1896	80.9378	83.844	86.1529
Kuwait	KWT	Consumer price index (2010 = 100)	FP.CPI.TOTL													20.0611	21.7194	24.5414	26.601	27.9935	30.762	33.4351	35.7923	38.272	41.0945	44.2904	46.3801	46.9262	47.6255	48.0797	48.3945	49.105	50.7461	55.7363	60.785	60.4534	60.6847	62.2227	63.8945	66.1653	66.6166	66.703	68.698	69.9434	70.8527	71.4822	72.1694	73.0705	76.0978
Latin America & Caribbean (excluding high income)	LAC	Consumer price index (2010 = 100)	FP.CPI.TOTL
Lao PDR	LAO	Consumer price index (2010 = 100)	FP.CPI.TOTL																													1.67713	2.70575	3.67016	4.16349	4.57419	4.86087	5.19065	6.20771	7.01623	8.94631	17.0857	38.4894	48.1443	51.9052	57.4235	66.318	73.2564	78.5055
Lebanon	LBN	Consumer price index (2010 = 100)	FP.CPI.TOTL
Liberia	LBR	Consumer price index (2010 = 100)	FP.CPI.TOTL																																										41.0287	46.8382	51.6767	55.7225	61.7597
Libya	LBY	Consumer price index (2010 = 100)	FP.CPI.TOTL					10.782	12.0138	13.4847	14.4685	14.5251	15.9466	15.102	14.6332	14.5965	15.76	16.9354	18.4798	19.4923	20.7165	26.803	25.1843	27.6358	30.731	33.8836	37.477	42.1533	46.0054	47.5195	49.5893	52.6077	53.4031	57.9164	64.8062	70.8719	78.72	82.7446	88.7336	92.3079	95.5851	99.1306	101.756	98.8053	90.0967	81.2693	79.4886	77.7417	79.8021
St. Lucia	LCA	Consumer price index (2010 = 100)	FP.CPI.TOTL						8.20093	8.40423	8.67377	9.01807	9.22137	10.4569	11.3344	12.2276	13.8711	18.6178	21.9212	24.0408	26.1721	29.019	31.7439	37.9269	43.6633	45.678	46.3508	46.9096	47.5772	48.6193	52.0332	52.4648	54.7589	57.0957	60.6069	63.7214	64.2619	66.0714	69.791	70.4365	70.4326	72.6878	75.2346	78.0264	82.1675	81.9575	82.8052	84.0144	87.2895
Latin America & Caribbean	LCN	Consumer price index (2010 = 100)	FP.CPI.TOTL
Least developed countries: UN classification	LDC	Consumer price index (2010 = 100)	FP.CPI.TOTL
Low income	LIC	Consumer price index (2010 = 100)	FP.CPI.TOTL
Liechtenstein	LIE	Consumer price index (2010 = 100)	FP.CPI.TOTL
Sri Lanka	LKA	Consumer price index (2010 = 100)	FP.CPI.TOTL	1.48767	1.50455	1.52717	1.56188	1.61179	1.61538	1.61287	1.64818	1.74477	1.87488	1.98488	2.03778	2.16717	2.37579	2.66809	2.84487	2.8827	2.918	3.2723	3.62348	4.57085	5.39219	5.97593	6.81043	7.94357	8.06123	8.70422	9.37594	10.6878	11.9241	14.4872	16.2526	18.1027	20.2291	21.9382	23.622	27.3863	30.0082	32.8182	34.358	36.48	41.645	45.6226	48.5035	52.1781	58.2514
Lower middle income	LMC	Consumer price index (2010 = 100)	FP.CPI.TOTL
Low & middle income	LMY	Consumer price index (2010 = 100)	FP.CPI.TOTL
Lesotho	LSO	Consumer price index (2010 = 100)	FP.CPI.TOTL														4.18722	4.74927	5.42423	6.04327	7.05179	8.00263	9.28333	10.7942	12.1341	13.6072	15.9874	17.7434	20.107	23.7272	26.5152	29.5529	33.9055	37.8504	44.5416	52.2065	59.0642	63.9162	69.8418	76.3582			47.7568	50.6853	45.8113	61.3013	65.365	68.6486	71.0086
Late-demographic dividend	LTE	Consumer price index (2010 = 100)	FP.CPI.TOTL
Lithuania	LTU	Consumer price index (2010 = 100)	FP.CPI.TOTL																																0.372875	4.17852	21.3293	36.7408	51.3076	63.9422	69.6209	73.149	73.6812	74.4045	75.4217	75.634	74.7761	75.6465	77.6576
Luxembourg	LUX	Consumer price index (2010 = 100)	FP.CPI.TOTL	17.0891	17.1715	17.3253	17.8237	18.3756	18.9882	19.6208	20.0458	20.5721	21.0441	22.0204	23.0492	24.2537	25.7255	28.1798	31.2001	34.2568	36.5539	37.6852	39.3985	41.8806	45.2616	49.4967	53.7877	57.2494	59.593	59.7685	59.7347	60.5928	62.6354	64.6734	66.6901	68.7937	71.262	72.8261	74.1862	75.0645	76.091	76.8204	77.608	80.0532	82.1857	83.8903	85.6099	87.5153	89.6924
Latvia	LVA	Consumer price index (2010 = 100)	FP.CPI.TOTL																																1.12999	11.8841	24.8365	33.7589	42.1905	49.6204	53.812	56.3112	57.6428	59.1728	60.6445	61.8203	63.6395	67.5803	72.1409
Macao SAR, China	MAC	Consumer price index (2010 = 100)	FP.CPI.TOTL																													45.6081	49.6084	53.562	58.6873	63.2144	67.4535	71.6707	77.8048	81.5569	84.404	84.5497	81.8406	80.5232	78.9251	76.8434	75.6428	76.3846	79.7424
St. Martin (French part)	MAF	Consumer price index (2010 = 100)	FP.CPI.TOTL
Morocco	MAR	Consumer price index (2010 = 100)	FP.CPI.TOTL	9.94281	10.1181	10.6338	11.2399	11.6919	12.0991	11.9765	11.8869	11.9388	12.2909	12.4482	12.9654	13.4528	14.0023	16.4607	17.7641	19.2744	21.7024	23.811	25.7948	28.2217	31.7473	35.0896	37.2679	41.9069	45.1457	49.0885	50.4133	51.6076	53.29	56.9044	61.4489	64.9762	68.344	71.858	76.2583	78.536	79.3514	81.536	82.0944	83.6498	84.1682	86.5212	87.5316	88.8388	89.7118
Monaco	MCO	Consumer price index (2010 = 100)	FP.CPI.TOTL
Moldova	MDA	Consumer price index (2010 = 100)	FP.CPI.TOTL																																0.0100142	0.112842	1.93367	11.3396	14.7262	18.1877	20.3289	21.8933	30.4878	40.0302	43.9391	46.2684	51.7031	58.1785	65.1362
Madagascar	MDG	Consumer price index (2010 = 100)	FP.CPI.TOTL					0.566257	0.590051	0.609001	0.613965	0.619838	0.643571	0.662097	0.697757	0.736988	0.782093	0.954943	1.03316	1.08469	1.11841	1.19142	1.35888	1.60644	2.09702	2.76366	3.29783	3.62289	4.00533	4.586	5.27359	6.68975	7.29269	8.1521	8.85258	10.1373	11.1519	15.4946	23.0994	27.663	28.9041	30.6984	33.7467	37.7489	40.7375	47.4585	46.6499	53.1602	62.9225
Maldives	MDV	Consumer price index (2010 = 100)	FP.CPI.TOTL																										24.8035	27.215	29.8559	31.7835	34.0611	35.3043	40.4989	47.3253	56.8507	58.7757	62.0018	65.8715	70.8598	69.8648	71.9284	71.0834	71.5615	74.5518	73.612	72.3713	73.3124
Middle East & North Africa	MEA	Consumer price index (2010 = 100)	FP.CPI.TOTL
Mexico	MEX	Consumer price index (2010 = 100)	FP.CPI.TOTL	0.0129045	0.0131122	0.0132694	0.0133482	0.0136603	0.0141477	0.0147441	0.0151889	0.0155434	0.0160668	0.0168707	0.0177933	0.018673	0.020929	0.0259068	0.0297784	0.0344908	0.0445152	0.0522864	0.0617979	0.0780827	0.0998941	0.158745	0.320467	0.530208	0.836396	1.55765	3.61105	7.73351	9.28082	11.7543	14.4181	16.6541	18.2781	19.5513	26.3941	35.468	42.7835	49.5982	57.8244	63.3128	67.3444	70.7323	73.9484	77.4155	80.5028
Marshall Islands	MHL	Consumer price index (2010 = 100)	FP.CPI.TOTL
Middle income	MIC	Consumer price index (2010 = 100)	FP.CPI.TOTL
North Macedonia	MKD	Consumer price index (2010 = 100)	FP.CPI.TOTL																																		27.5916	62.5179	72.7543	74.5489	75.5138	75.9248	74.9535	79.906	84.0602	86.0058	86.7417	86.3525	86.8063
Mali	MLI	Consumer price index (2010 = 100)	FP.CPI.TOTL																													52.5941	52.5537	52.8724	53.8243	50.4643	50.3312	61.9964	70.3298	75.1161	74.8434	77.8645	76.9286	76.4073	80.3706	84.4155	83.2786	80.6972	85.8601
Malta	MLT	Consumer price index (2010 = 100)	FP.CPI.TOTL	20.9008	21.4257	21.4618	21.8645	22.3412	22.6992	22.8179	22.9762	23.4443	23.9916	24.883	25.4613	26.32	28.3438	30.4004	33.0731	33.2555	36.5944	38.3171	41.0557	47.5208	52.9904	56.0735	55.5795	55.3335	55.2034	56.3228	56.566	57.0968	57.5808	59.2986	60.8061	61.7992	64.3607	67.0187	69.9854	71.4229	73.6457	75.4023	77.012	78.8368	81.1463	82.9222	84.0034	86.3478	88.9451
Myanmar	MMR	Consumer price index (2010 = 100)	FP.CPI.TOTL	0.155438	0.15521	0.152707	0.148611	0.147928	0.1741	0.218478	0.220299	0.225533	0.215747	0.207099	0.211423	0.227581	0.284932	0.356768	0.469705	0.574846	0.568197	0.533851	0.564132	0.567563	0.569371	0.599574	0.633451	0.66415	0.709362	0.775513	0.96753	1.12275	1.42812	1.67985	2.22198	2.70888	3.57116	4.43177	5.54834	6.45135	8.36723	12.6753	15.0077	14.9913	18.1547	28.5164	38.9504	40.7165	44.5311
Middle East & North Africa (excluding high income)	MNA	Consumer price index (2010 = 100)	FP.CPI.TOTL
Montenegro	MNE	Consumer price index (2010 = 100)	FP.CPI.TOTL																																														82.2055
Mongolia	MNG	Consumer price index (2010 = 100)	FP.CPI.TOTL																																	2.28866	8.42572	15.805	15.8119	23.226	31.7166	34.6843	37.3081	41.6342	44.2477	44.6535	46.9438	50.8125	57.2741
Northern Mariana Islands	MNP	Consumer price index (2010 = 100)	FP.CPI.TOTL
Mozambique	MOZ	Consumer price index (2010 = 100)	FP.CPI.TOTL																																													57.2411	60.9203
Mauritania	MRT	Consumer price index (2010 = 100)	FP.CPI.TOTL																										20.8952	22.4484	24.2784	24.5988	27.7801	29.6137	31.2805	34.4529	37.6813	39.2369	41.8044	43.7614	45.7856	49.4629	51.4781	53.1532	55.6594	57.8277	60.8069	67.1111	75.2488
Mauritius	MUS	Consumer price index (2010 = 100)	FP.CPI.TOTL				2.91321	2.96843	3.02143	3.09712	3.1553	3.37545	3.45359	3.50684	3.51794	3.70776	4.20649	5.43123	6.23171	7.03907	7.68473	8.3414	9.54809	13.5582	15.519	17.2906	18.257	19.6061	20.9194	21.261	21.3713	23.3287	26.2845	29.8298	31.9182	33.4003	36.9133	39.6166	42.0052	44.757	47.8154	51.072	54.6006	56.8934	59.9596	63.8086	66.3106	69.4341	72.8622
Malawi	MWI	Consumer price index (2010 = 100)	FP.CPI.TOTL																					0.471557	0.52727	0.579054	0.65724	0.788861	0.871842	0.994308	1.24443	1.66644	1.87385	2.09541	2.35975	2.92022	3.58523	4.8275	8.85006	12.1779	13.2906	17.2444	24.9706	32.3572	39.7023	45.5563	49.9191	55.6248	64.1967
Malaysia	MYS	Consumer price index (2010 = 100)	FP.CPI.TOTL	21.3092	21.2708	21.2939	21.9551	21.8667	21.8436	22.055	23.0642	23.0277	22.9335	23.3564	23.7331	24.5001	27.0873	31.7813	33.2075	34.0821	35.714	37.4498	38.8183	41.4094	45.4261	48.0695	49.8501	51.7928	51.9723	52.3553	52.5072	53.8495	55.3644	56.8137	59.2899	62.1164	64.3132	66.7088	69.0106	71.4181	73.3196	77.1838	79.3022	80.5193	81.6601	83.1364	84.0423	85.2368	87.7726
North America	NAC	Consumer price index (2010 = 100)	FP.CPI.TOTL
Namibia	NAM	Consumer price index (2010 = 100)	FP.CPI.TOTL																																											62.5735	67.0388	69.812	71.405
New Caledonia	NCL	Consumer price index (2010 = 100)	FP.CPI.TOTL
Niger	NER	Consumer price index (2010 = 100)	FP.CPI.TOTL				11.6669	11.784	12.2994	13.5997	13.6582	13.259	14.6705	14.8345	15.4563	16.9634	18.9626	19.6068	21.3942	26.4281	32.573	35.8606	38.4669	42.4311	52.1535	58.2251	56.7755	61.5245	60.9563	59.0011	55.0409	54.2737	52.7304	52.3214	48.2421	46.0829	45.523	61.93	68.4718	72.0932	74.208	77.583	75.797	77.9952	81.1193	83.2518	81.9078	82.1228	88.5264
Nigeria	NGA	Consumer price index (2010 = 100)	FP.CPI.TOTL	0.0658874	0.0700246	0.0737118	0.0717256	0.0723401	0.0753085	0.0826062	0.079528	0.0791494	0.0871878	0.0991823	0.115051	0.119029	0.125459	0.141361	0.189373	0.23539	0.270905	0.329717	0.368326	0.405056	0.48936	0.52703	0.649365	0.765086	0.821973	0.868966	0.967075	1.49424	2.24833	2.41391	2.72789	3.94422	6.19894	9.7343	16.8243	21.7485	23.6036	25.9632	27.6815	29.6007	35.1875	39.7184	45.2916	52.0845	61.3886
Nicaragua	NIC	Consumer price index (2010 = 100)	FP.CPI.TOTL																																								42.6964	45.715	48.4515	50.2686	52.934	57.4176	62.9292
Netherlands	NLD	Consumer price index (2010 = 100)	FP.CPI.TOTL	16.8431	17.0633	17.4782	18.0451	19.096	19.8423	20.9856	21.7107	22.5186	24.1898	25.0773	26.9526	29.0556	31.3865	34.3969	37.9114	41.2592	43.8995	45.7047	47.624	50.7259	54.1443	57.3448	58.9166	60.8618	62.2364	62.2883	61.8577	62.3142	62.9886	64.5343	66.5725	68.6919	70.467	72.4411	73.8343	75.2736	76.8613	78.3672	80.0577	81.9475	85.3531	88.1591	90.0034	91.1407	92.6793
Norway	NOR	Consumer price index (2010 = 100)	FP.CPI.TOTL	9.02783	9.2224	9.70881	9.94877	10.5325	10.9735	11.3302	11.849	12.2576	12.6208	13.9633	14.8324	15.909	17.0893	18.6977	20.8833	22.7966	24.8719	26.9019	28.1151	31.1736	35.4267	39.4444	42.7835	45.4439	48.0409	51.4886	55.9768	59.7141	62.4287	65.0077	67.2428	68.8083	70.3828	71.351	73.1065	74.0295	75.9298	77.64	79.477	81.9292	84.3906	85.4764	87.6029	88.0011	89.3494
Nepal	NPL	Consumer price index (2010 = 100)	FP.CPI.TOTL					2.96947	3.22103	3.68451	3.58103	3.62329	3.7703	4.3448	4.25792	4.61512	5.14262	6.16118	6.62857	6.42221	7.05793	7.57641	7.84655	8.99877	10.0017	11.1717	12.5545	12.9117	13.9515	16.6021	18.3869	20.0386	21.8114	23.6086	27.2815	31.9601	34.3589	37.2276	40.0654	43.7596	45.5144	50.6322	54.4049	55.7535	57.2523	58.9867	62.3531	64.1251	68.5089
Nauru	NRU	Consumer price index (2010 = 100)	FP.CPI.TOTL
New Zealand	NZL	Consumer price index (2010 = 100)	FP.CPI.TOTL	4.99216	5.08191	5.21815	5.32087	5.50576	5.69282	5.84968	6.20399	6.47151	6.79024	7.23278	7.98409	8.53761	9.23485	10.2608	11.7676	13.7571	15.7359	17.6173	20.0308	23.4662	27.073	31.449	33.7577	35.841	41.3669	46.8328	54.2063	57.6621	60.9581	64.6756	66.3587	67.0319	67.8955	69.0805	71.6744	73.3127	74.183	75.1216	75.0358	76.9981	79.02	81.1354	82.5582	84.449	87.0137
OECD members	OED	Consumer price index (2010 = 100)	FP.CPI.TOTL
Oman	OMN	Consumer price index (2010 = 100)	FP.CPI.TOTL																																									74.7676	74.157	73.9497	74.1208	74.584	76.0084
Other small states	OSS	Consumer price index (2010 = 100)	FP.CPI.TOTL
Pakistan	PAK	Consumer price index (2010 = 100)	FP.CPI.TOTL	2.07206	2.10606	2.09518	2.12569	2.21454	2.33786	2.50683	2.67758	2.68215	2.76763	2.91569	3.05363	3.2119	3.95289	5.00685	6.05351	6.48684	7.14415	7.58271	8.20957	9.18965	10.2814	10.8883	11.5811	12.286	12.9759	13.4308	14.0596	15.3021	16.5025	17.9963	20.1183	22.0314	24.2287	27.2253	30.5859	33.7589	37.5991	39.9408	41.5954	43.4117	44.7784	46.2518	47.5996	51.1432	55.7785
Panama	PAN	Consumer price index (2010 = 100)	FP.CPI.TOTL	25.707	25.8648	26.0686	26.1859	26.8179	26.9417	26.9938	27.3652	27.8082	28.3164	29.1895	29.7498	31.3592	33.5093	38.9606	41.2519	42.8813	44.8477	46.7315	50.4648	57.433	61.6269	64.2464	65.5974	66.6356	67.3197	67.275	67.9453	68.1894	68.3298	68.8556	69.7206	70.9926	71.3149	72.2195	72.9375	73.8534	74.8314	75.2498	76.1883	77.3303	77.5678	78.348	78.6549	79.0283	81.2852
Peru	PER	Consumer price index (2010 = 100)	FP.CPI.TOTL	4.07723e-08	4.31846e-08	4.60526e-08	4.8848e-08	5.36314e-08	6.24215e-08	6.794e-08	7.45869e-08	8.8823e-08	9.43622e-08	9.91041e-08	1.05834e-07	1.13475e-07	1.24243e-07	1.45229e-07	1.7953e-07	2.39643e-07	3.30837e-07	5.22222e-07	8.70516e-07	1.38538e-06	2.43042e-06	3.99678e-06	8.43924e-06	1.774e-05	4.67271e-05	8.31372e-05	0.000154488	0.00118495	0.0414576	3.14317	16.0154	27.7913	41.2923	51.0938	56.7799	63.3311	68.7536	73.7368	76.2952	79.1619	80.727	80.8829	82.7103	85.7396	87.1254
Philippines	PHL	Consumer price index (2010 = 100)	FP.CPI.TOTL	1.12896	1.14697	1.21346	1.28172	1.3866	1.42216	1.49896	1.5927	1.63027	1.66215	1.90119	2.30811	2.49747	2.91155	3.90623	4.17035	4.55399	5.00478	5.37186	6.31372	7.46285	8.43919	9.30182	10.2347	15.3868	18.9416	19.1591	19.9388	22.7024	25.4818	28.5848	34.0907	37.0398	39.5276	43.6331	46.6141	50.099	52.8997	57.7849	61.2168	63.6515	67.0539	68.8797	70.4564	73.8589	78.6722
Palau	PLW	Consumer price index (2010 = 100)	FP.CPI.TOTL																																										74.0723	73.1084	73.7831	77.4458	80.506
Papua New Guinea	PNG	Consumer price index (2010 = 100)	FP.CPI.TOTL												5.5047	5.83912	6.32628	7.79191	8.60936	9.26855	9.68828	10.2502	10.8412	12.1491	13.1276	13.8542	14.949	16.0583	16.6542	17.5624	18.1486	19.1368	19.9942	21.3845	22.874	23.8598	25.0466	25.7611	30.2129	33.7249	35.0619	39.8213	45.7674	52.9053	57.8245	64.6475	74.1565	75.7575	77.1066
Poland	POL	Consumer price index (2010 = 100)	FP.CPI.TOTL											0.0210403	0.0212718	0.0212507	0.0217768	0.0233127	0.0238387	0.0248907	0.0261111	0.0282264	0.0302095	0.0331346	0.0394723	0.0803494	0.100866	0.116401	0.129812	0.151295	0.191206	0.303483	1.04565	6.98371	12.3451	18.036	24.7028	32.8526	42.0353	50.3562	57.8659	64.5771	69.197	76.0476	80.1605	81.6878	82.2455	85.0276	86.8844
Pre-demographic dividend	PRE	Consumer price index (2010 = 100)	FP.CPI.TOTL
Puerto Rico	PRI	Consumer price index (2010 = 100)	FP.CPI.TOTL
Korea, Dem. People's Rep.	PRK	Consumer price index (2010 = 100)	FP.CPI.TOTL
Portugal	PRT	Consumer price index (2010 = 100)	FP.CPI.TOTL	1.18281	1.20113	1.23311	1.25803	1.30137	1.34594	1.41377	1.4919	1.58263	1.72163	1.83147	2.05027	2.2689	2.56328	3.20623	3.69587	4.47725	5.86595	7.10007	8.65493	10.0282	11.9377	14.5257	18.0122	23.1249	27.6254	31.032	34.0218	37.4586	42.2107	47.9643	53.6478	58.7761	62.7633	66.1654	68.9594	71.0758	72.7367	74.6081	76.354	78.5324	81.9642	84.9152	87.6486	89.7218	91.7649
Paraguay	PRY	Consumer price index (2010 = 100)	FP.CPI.TOTL	0.410927	0.486897	0.493804	0.504163	0.511069	0.530793	0.546044	0.553499	0.557418	0.569942	0.565043	0.593031	0.647474	0.73033	0.914617	0.975833	1.0195	1.11492	1.23377	1.58122	1.93616	2.18737	2.29936	2.60826	3.13803	3.92915	5.17637	6.30534	7.72999	9.77242	13.4136	16.6631	19.1947	22.6898	27.3562	31.0289	34.0696	36.4373	40.647	43.3916	47.2891	50.7261	56.0576	64.0384	66.8069	71.3547
West Bank and Gaza	PSE	Consumer price index (2010 = 100)	FP.CPI.TOTL																																					54.9165	58.8084	62.0897	65.5322	67.366	68.1897	72.083	75.2568	77.5177	80.7015
Pacific island small states	PSS	Consumer price index (2010 = 100)	FP.CPI.TOTL
Post-demographic dividend	PST	Consumer price index (2010 = 100)	FP.CPI.TOTL
French Polynesia	PYF	Consumer price index (2010 = 100)	FP.CPI.TOTL
Qatar	QAT	Consumer price index (2010 = 100)	FP.CPI.TOTL																				31.1525	33.2709	36.1058	38.1638	39.2109	39.6442	40.4024	40.7085	41.8016	43.7255	45.1685	46.5239	48.579	50.0657	49.6285	50.2843	51.771	54.3101	56.9358	58.6162	59.895	60.8835	61.7793	61.9275	63.3299	67.6359	73.5976
Romania	ROU	Consumer price index (2010 = 100)	FP.CPI.TOTL																															0.0233889	0.0773291	0.240652	0.854717	2.02362	2.67609	3.7152	9.46497	15.0584	21.9558	31.9822	43.0087	52.7029	60.7524	67.9664	74.0935
Russian Federation	RUS	Consumer price index (2010 = 100)	FP.CPI.TOTL																																	0.0535958	0.522155	2.12894	6.33178	9.35533	10.7363	13.7087	25.4635	30.7596	37.3658	43.2654	49.1768	54.5315	61.449
Rwanda	RWA	Consumer price index (2010 = 100)	FP.CPI.TOTL							2.30063	2.33406	2.40786	2.41953	2.43199	2.44387	2.51944	2.75561	3.61228	4.70413	5.04122	5.7296	6.48995	7.50715	8.05137	8.57073	9.64766	10.2837	10.8359	11.0266	10.9034	11.354	11.6922	11.8103	12.3047	14.721	16.1284	18.1209		36.0489	38.7206	43.373	46.0665	44.9582	46.7114	48.2729	49.2347	52.9026	59.3835	64.7364
South Asia	SAS	Consumer price index (2010 = 100)	FP.CPI.TOTL
Saudi Arabia	SAU	Consumer price index (2010 = 100)	FP.CPI.TOTL				19.9437	20.5021	20.5819	20.901	21.3398	21.6788	22.4367	22.4766	23.4824	24.4995	28.5452	34.6645	46.6501	61.3723	68.3681	67.2854	68.0131	70.8488	72.8318	73.5755	73.7163	72.5671	70.3474	68.0939	67.0404	67.6489	68.3475	69.7671	73.1586	73.1023	73.8741	74.291	77.9078	78.8598	78.9049	78.612	77.5635	76.6909	75.8312	76.0187	76.484	76.8783	77.2468
Sudan	SDN	Consumer price index (2010 = 100)	FP.CPI.TOTL	0.00102575	0.00111561	0.00113416	0.00118734	0.00123425	0.00120406	0.00122468	0.00135956	0.00122314	0.00137734	0.00143281	0.00145149	0.00164824	0.00190024	0.00239731	0.00297178	0.00302155	0.00353752	0.0042178	0.00553116	0.00693344	0.00863738	0.0108583	0.0141796	0.0190214	0.0276586	0.0344221	0.0414983	0.0683479	0.11395	0.188197	0.420768	0.915695	1.84403	3.97201	6.68788	15.571	22.9156	28.5578	33.4602	35.8429	36.5366	44.6568	47.5547	52.1474	56.5829
Senegal	SEN	Consumer price index (2010 = 100)	FP.CPI.TOTL								10.9536	10.96	11.4009	11.7213	12.1759	12.9253	14.3839	16.7718	22.0807	22.3198	24.851	25.7008	28.1818	30.6418	32.4537	38.093	42.5183	47.5287	53.7074	57.0291	54.6677	53.6691	53.9091	54.0844	53.136	53.0776	52.7663	69.8065	75.2961	77.37	78.7264	79.6371	80.2959	80.8836	83.2895	85.2362	85.1919	85.6305	87.0959
Singapore	SGP	Consumer price index (2010 = 100)	FP.CPI.TOTL	27.5192	27.6293	27.7452	28.357	28.8465	28.898	29.4776	30.463	30.6627	30.5789	30.7206	31.2616	31.9121	38.1786	46.7186	47.9036	47.0213	48.509	50.8726	52.9464	57.4611	62.1626	64.5971	65.3699	67.0702	67.3922	66.4583	66.8061	67.8237	69.4145	71.8167	74.277	75.9579	77.6968	80.1055	81.4838	82.6108	84.266	84.0406	84.0546	85.1991	86.0487	85.7117	86.147	87.5794	87.9517
Solomon Islands	SLB	Consumer price index (2010 = 100)	FP.CPI.TOTL												2.45964	2.6288	2.71368	3.22529	3.55006	3.70112	4.02004	4.27182	4.61592	5.22018	6.07622	6.86513	7.29315	8.09883	8.87375	10.0781	11.1859	13.0581	15.008	16.3194	18.7754	20.794	22.7006	25.7097	28.1854	31.504	34.0508	38.273	41.3426	44.6044	47.6936	52.9063	57.2814	61.283	65.7754
Sierra Leone	SLE	Consumer price index (2010 = 100)	FP.CPI.TOTL
El Salvador	SLV	Consumer price index (2010 = 100)	FP.CPI.TOTL	1.92777	1.87606	1.87786	1.90733	1.94085	1.94972	1.92657	1.95483	2.00444	2.00053	2.0569	2.06607	2.09779	2.23188	2.60904	3.10707	3.32564	3.71874	4.21241	4.80451	5.63891	6.4733	7.23255	8.19552	9.13859	11.1791	14.7491	18.4164	22.0557	25.9451	32.1716	36.8052	40.9327	48.508	53.643	59.0232	64.8009	67.7106	69.4352	69.7927	71.3779	74.0551	75.4367	77.0362	80.4658	84.2404
San Marino	SMR	Consumer price index (2010 = 100)	FP.CPI.TOTL																																												84.7335	85.9459	87.3945
Somalia	SOM	Consumer price index (2010 = 100)	FP.CPI.TOTL
Serbia	SRB	Consumer price index (2010 = 100)	FP.CPI.TOTL																																			1.41344	2.58179	5.05001	6.22706	8.10512	11.5461	19.7577	38.5285	46.0381	50.5849	56.1625	65.2159
Sub-Saharan Africa (excluding high income)	SSA	Consumer price index (2010 = 100)	FP.CPI.TOTL
South Sudan	SSD	Consumer price index (2010 = 100)	FP.CPI.TOTL
Sub-Saharan Africa	SSF	Consumer price index (2010 = 100)	FP.CPI.TOTL
Small states	SST	Consumer price index (2010 = 100)	FP.CPI.TOTL
Sao Tome and Principe	STP	Consumer price index (2010 = 100)	FP.CPI.TOTL																																					8.6446	11.7408	17.6692	19.9176	22.3493	24.4104	26.8829	29.5153	33.4367	39.1719
Suriname	SUR	Consumer price index (2010 = 100)	FP.CPI.TOTL	0.00815368	0.00829306	0.00846729	0.00864151	0.00900738	0.00918161	0.00961717	0.0106451	0.0106625	0.0118647	0.0121717	0.012198	0.0125925	0.014222	0.0166222	0.0180263	0.0198415	0.0217723	0.0236934	0.02721	0.0310493	0.0337797	0.0362377	0.0378364	0.0392321	0.043495	0.0516234	0.0791866	0.0849777	0.0856318	0.104248	0.131319	0.18866	0.45941	2.15224	7.22202	7.17133	7.68372	9.14174	18.1713	28.9654	40.1421	46.3751	57.0424	62.7388	68.9487
Slovak Republic	SVK	Consumer price index (2010 = 100)	FP.CPI.TOTL																																26.1187	28.7027	35.3867	40.134	44.0837	46.6299	49.4939	52.7929	58.3734	65.3991	70.1926	72.3876	78.5797	84.5113	86.8008
Slovenia	SVN	Consumer price index (2010 = 100)	FP.CPI.TOTL																					0.000423877	0.000604546	0.00078659	0.00110291	0.00169486	0.00304068	0.00595628	0.0138229	0.0412965	0.570487	3.72005	7.9919	24.7696	32.6369	39.488	44.8046	49.2243	53.3393	57.5484	61.0909	66.5351	72.1105	77.505	81.802	84.7411	86.8185
Sweden	SWE	Consumer price index (2010 = 100)	FP.CPI.TOTL	9.21091	9.40968	9.85817	10.1413	10.4848	11.0104	11.7156	12.2181	12.4555	12.7908	13.6883	14.7006	15.5837	16.6306	18.279	20.0667	22.1234	24.6547	27.119	29.0742	33.0592	37.0607	40.2439	43.8147	47.3393	50.8294	52.9825	55.2017	58.4172	62.1811	68.6272	75.1088	76.8921	80.5277	82.2656	84.2853	84.7347	85.2926	85.0648	85.4579	86.2263	88.3009	90.2068	91.9439	92.2875	92.7057
Eswatini	SWZ	Consumer price index (2010 = 100)	FP.CPI.TOTL						1.55813	1.60764	1.63697	1.69343	1.74772	1.78004	1.82137	1.86447	2.07969	2.48082	2.77965	2.96119	3.57727	3.88197	4.52069	5.36533	6.44139	7.13754	7.96318	8.99359	10.8339	12.3222	13.9705	16.8197	18.0889	20.4572	22.2849	23.9692	26.8512	30.5484	34.3024	36.5064	39.1076	42.2792	44.8535	50.3294	53.3201	59.729	64.0832	66.2911	69.4559
Sint Maarten (Dutch part)	SXM	Consumer price index (2010 = 100)	FP.CPI.TOTL																																														89.2838
Seychelles	SYC	Consumer price index (2010 = 100)	FP.CPI.TOTL											6.12687	7.02135	8.49169	10.0406	12.4929	14.818	17.0213	19.5675	21.8732	24.603	27.9421	30.8974	30.6154	32.4685	33.7978	34.0798	34.1604	35.0466	35.6912	36.2551	37.6651	38.4134	39.6606	40.2093	40.9077	40.808	40.359	40.6084	41.6561	44.3001	47.0772	49.8875	49.9748	51.6252	53.6166	54.103
Syrian Arab Republic	SYR	Consumer price index (2010 = 100)	FP.CPI.TOTL	1.45345	1.48192	1.42492	1.45223	1.5306	1.47123	1.52704	1.6256	1.67191	1.63866	1.71466	1.81084	1.84884	2.22525	2.5708	2.86554	3.19303	3.5751	3.74703	3.9176	4.67356	5.53322	6.32465	6.71218	7.33168	8.59661	11.6969	18.6546	25.1021	27.9636	33.3876	36.3925	40.399	45.741	52.7524	56.962	61.6613	62.8243	62.3235	60.0153	57.707	59.4382	59.3606	62.8016	65.5857	70.3344
Turks and Caicos Islands	TCA	Consumer price index (2010 = 100)	FP.CPI.TOTL
Chad	TCD	Consumer price index (2010 = 100)	FP.CPI.TOTL																								38.132	45.854	48.2174	41.9218	39.4171	45.5178	43.8386	43.515	44.9048	43.5069	39.8402	56.4634	61.6752	68.6635	72.4896	75.5769	69.5118	72.1689	81.1405	85.3531	83.8573	79.3664	85.6287
East Asia & Pacific (IDA & IBRD countries)	TEA	Consumer price index (2010 = 100)	FP.CPI.TOTL
Europe & Central Asia (IDA & IBRD countries)	TEC	Consumer price index (2010 = 100)	FP.CPI.TOTL
Togo	TGO	Consumer price index (2010 = 100)	FP.CPI.TOTL							9.57504	9.35301	9.38077	9.94509	10.3907	11.0653	11.9202	12.3512	13.9361	16.4463	18.3607	22.484	22.5836	24.2862	27.2751	32.6528	36.2869	39.6817	38.2823	37.5877	39.138	39.1592	39.1001	38.7719	39.1655	39.3172	39.8651	39.4638	54.9189	63.9439	66.9413	72.4645	73.1713	73.1324	74.4945	77.4144	79.7832	79.0412	79.3519	84.7342
Thailand	THA	Consumer price index (2010 = 100)	FP.CPI.TOTL	10.2112	10.9655	11.3708	11.3708	11.2807	11.2995	11.7555	12.2621	12.4816	12.7875	12.7762	12.8381	13.4592	15.5467	19.3266	20.3567	21.2014	22.813	24.6207	27.0575	32.3888	36.4902	38.4092	39.8406	40.1851	41.1623	41.9204	42.9544	44.6136	47.0028	49.7591	52.6002	54.7775	56.5918	59.4484	62.9072	66.559	70.3035	75.9241	76.1403	77.3524	78.6109	79.159	80.5873	82.8108	86.5708
Tajikistan	TJK	Consumer price index (2010 = 100)	FP.CPI.TOTL																																									28.3488	39.2891	44.102	51.2922	54.9554	58.8528
Turkmenistan	TKM	Consumer price index (2010 = 100)	FP.CPI.TOTL
Latin America & the Caribbean (IDA & IBRD countries)	TLA	Consumer price index (2010 = 100)	FP.CPI.TOTL
Timor-Leste	TLS	Consumer price index (2010 = 100)	FP.CPI.TOTL																																											66.5193	71.2855	73.5934	74.4115
Middle East & North Africa (IDA & IBRD countries)	TMN	Consumer price index (2010 = 100)	FP.CPI.TOTL
Tonga	TON	Consumer price index (2010 = 100)	FP.CPI.TOTL																6.87729	7.36624	8.65813	9.48796	10.006	12.2467	14.0713	15.5964	17.1269	17.1452	20.0196	24.3586	25.5	28.0306	29.1725	32.0051	35.3962	38.2056	38.5727	38.9634	39.5323	40.7164	41.5815	42.9431	44.8602	47.6988	51.6532	57.004	63.6384	70.6217	76.7416
South Asia (IDA & IBRD)	TSA	Consumer price index (2010 = 100)	FP.CPI.TOTL
Sub-Saharan Africa (IDA & IBRD countries)	TSS	Consumer price index (2010 = 100)	FP.CPI.TOTL
Trinidad and Tobago	TTO	Consumer price index (2010 = 100)	FP.CPI.TOTL	2.29699	2.33197	2.40154	2.49187	2.51339	2.55817	2.66291	2.7198	2.94369	3.01538	3.09148	3.20065	3.49834	4.01647	4.9011	5.73326	6.34628	7.09164	7.81901	8.97013	10.5372	12.0474	13.4491	15.49	17.5556	18.8938	20.3474	22.5351	24.2835	27.0596	30.0536	31.1906	33.1992	36.7964	40.0399	42.1149	43.5487	45.1278	47.6607	49.2998	51.0526	53.8792	56.1152	58.2539	60.4218	64.5755
Tunisia	TUN	Consumer price index (2010 = 100)	FP.CPI.TOTL																								28.852	31.4198	33.6991	35.7764	38.7193	41.5059	44.7189	47.6459	51.5498	54.5523	56.7207	59.4054	63.1148	65.4659	67.8567	69.9775	71.86	73.9887	75.4561	77.5093	79.6118	82.5036	84.1683
Turkiye	TUR	Consumer price index (2010 = 100)	FP.CPI.TOTL	5.39524e-05	5.56642e-05	5.78286e-05	6.15081e-05	6.21968e-05	6.50301e-05	7.05395e-05	8.03973e-05	8.52583e-05	8.94566e-05	9.65451e-05	0.0001149	0.000132613	0.000151097	0.000187206	0.000226945	0.00026656	0.000335827	0.000543694	0.000889174	0.00172732	0.00237704	0.00306965	0.00403323	0.005985	0.00867596	0.0116787	0.0162166	0.0273751	0.0446961	0.0716496	0.118923	0.202259	0.335941	0.6894	1.30375	2.35212	4.36717	8.06359	13.2942	20.5948	31.7985	46.0963	56.0543	60.874	65.853
Tuvalu	TUV	Consumer price index (2010 = 100)	FP.CPI.TOTL
Tanzania	TZA	Consumer price index (2010 = 100)	FP.CPI.TOTL						0.0980983	0.107689	0.120814	0.13966	0.162586	0.168265	0.176299	0.18976	0.209489	0.250546	0.315833	0.337497	0.37666	0.401426	0.453405	0.590321	0.741738	0.95634	1.21509	1.65429	2.20488	2.91996	3.79448	4.97785	6.26461	8.50902	10.9507	13.3431	16.7159	22.4133	28.5607	34.552	40.1116	45.2458	48.8159	51.7077	54.3694	57.2606	60.2975	63.1531	66.3325
Uganda	UGA	Consumer price index (2010 = 100)	FP.CPI.TOTL																																		36.094	39.7167	42.3182	45.3616	49.0672	49.101	51.9377	53.6994	54.701	54.5437	59.2784	61.4843	66.6789
Ukraine	UKR	Consumer price index (2010 = 100)	FP.CPI.TOTL																																	0.00419435	0.202793	2.01006	9.58289	17.2804	20.035	22.1541	27.1795	34.845	39.012	39.3075	41.3435	45.0843	51.202
Upper middle income	UMC	Consumer price index (2010 = 100)	FP.CPI.TOTL
Uruguay	URY	Consumer price index (2010 = 100)	FP.CPI.TOTL	3.75017e-06	4.60323e-06	5.10532e-06	6.19044e-06	8.81329e-06	1.37978e-05	2.3934e-05	4.53012e-05	0.00010208	0.000123483	0.000143618	0.00017802	0.000314178	0.000618921	0.00109681	0.00198968	0.00299691	0.004741	0.00685303	0.0114339	0.0186917	0.0250553	0.0298139	0.0444816	0.0690819	0.118975	0.209848	0.343242	0.55671	1.00457	2.13497	4.31203	7.26402	11.1939	16.2016	23.0465	29.5784	35.4405	39.272	41.4943	43.471	45.366	51.7048	61.725	67.3775	70.5438
United States	USA	Consumer price index (2010 = 100)	FP.CPI.TOTL	13.5631	13.7083	13.8726	14.0446	14.2242	14.4497	14.8854	15.2981	15.9516	16.8229	17.8051	18.5694	19.1771	20.3618	22.6127	24.6803	26.0981	27.7949	29.9159	33.2828	37.7924	41.6981	44.2548	45.6764	47.6408	49.3299	50.2663	52.1083	54.2331	56.851	59.9198	62.4573	64.3491	66.2484	67.9758	69.8828	71.9312	73.6128	74.7554	76.3911	78.9707	81.2026	82.4905	84.3631	86.6217	89.5605
Uzbekistan	UZB	Consumer price index (2010 = 100)	FP.CPI.TOTL
St. Vincent and the Grenadines	VCT	Consumer price index (2010 = 100)	FP.CPI.TOTL															19.624	20.958	23.3239	25.6999	27.8663	32.2158	37.7593	42.5682	45.6451	48.1366	49.4372	50.495	51.014	52.7005	52.8202	54.3171	58.4485	61.6585	63.7941	66.5317	67.203	68.3712	71.3849	71.7016	73.2378	73.9801	74.1041	74.7717	76.1591	76.316	78.5749	81.5085
Venezuela, RB	VEN	Consumer price index (2010 = 100)	FP.CPI.TOTL
British Virgin Islands	VGB	Consumer price index (2010 = 100)	FP.CPI.TOTL
Virgin Islands (U.S.)	VIR	Consumer price index (2010 = 100)	FP.CPI.TOTL
Vietnam	VNM	Consumer price index (2010 = 100)	FP.CPI.TOTL																																				40.1657	42.4451	43.8074	46.9905	48.9252	48.0884	47.8809	49.7151	51.3232	55.3033	59.885
Vanuatu	VUT	Consumer price index (2010 = 100)	FP.CPI.TOTL																	19.5741	20.697	22.0244	22.9427	25.5215	32.3729	34.533	35.104	37.0404	37.4353	39.2196	45.5101	49.4969	53.332	55.8703	59.4846	61.8988	64.106	65.5821	67.0444	67.652	69.567	71.8503	73.2866	75.1464	77.8348	79.3631	81.7569	82.917	83.9113
World	WLD	Consumer price index (2010 = 100)	FP.CPI.TOTL
Samoa	WSM	Consumer price index (2010 = 100)	FP.CPI.TOTL		3.62839	3.72472	3.75041	3.94949	4.03298	4.14857	4.12717	4.19781	4.3712	4.49108	4.70514	5.05835	5.65342	7.06608	7.68703	8.06398	9.24219	9.43245	10.4813	13.9451	16.8047	19.8794	23.1516	25.8973	28.2515	29.8714	31.2355	33.893	36.0834	41.5819	40.8255	44.5125	45.2759	50.7454	49.272	51.9202	55.4829	56.7139	56.8643	57.414	59.6178	64.4172	64.4918	75.0124	76.4052
Kosovo	XKX	Consumer price index (2010 = 100)	FP.CPI.TOTL																																											89.3596	88.3902	87.4491	86.2378
Yemen, Rep.	YEM	Consumer price index (2010 = 100)	FP.CPI.TOTL																															3.84469	5.22877	6.76665	9.18588	13.7232	21.282	27.8228	28.4284	30.1275	32.7366	34.2392	38.3176	43.0071	47.6658	53.6312	59.9657
South Africa	ZAF	Consumer price index (2010 = 100)	FP.CPI.TOTL	1.77246	1.80972	1.83228	1.85679	1.90386	1.98133	2.05046	2.12303	2.1652	2.23531	2.34689	2.48671	2.6465	2.89617	3.23572	3.67014	4.07461	4.529	5.03334	5.70245	6.48142	7.47011	8.56366	9.61727	10.7258	12.4735	14.8004	17.1922	19.3893	22.2456	25.4313	29.3312	33.4008	36.6465	39.9222	43.3876	46.5783	50.583	54.0634	56.8647	59.9007	63.3162	69.3279	73.2653	72.7583	74.2592
Zambia	ZMB	Consumer price index (2010 = 100)	FP.CPI.TOTL																										0.0135519	0.0211177	0.0310531	0.0468914	0.104757	0.216873	0.428632	1.1389	3.22665	4.98844	6.73089	9.63009	11.9816	14.9122	18.9068	23.8283	28.9261	35.3573	42.9243	50.6369	59.9158
Zimbabwe	ZWE	Consumer price index (2010 = 100)	FP.CPI.TOTL
Data Source	World Development Indicators
Last Updated Date	2022-09-16
https://data.worldbank.org/indicator/FP.CPI.TOTL
[truncated: 16 more columns]

## Sheet: WB_ER
Country Name	Country Code	Indicator Name	Indicator Code	1960	1961	1962	1963	1964	1965	1966	1967	1968	1969	1970	1971	1972	1973	1974	1975	1976	1977	1978	1979	1980	1981	1982	1983	1984	1985	1986	1987	1988	1989	1990	1991	1992	1993	1994	1995	1996	1997	1998	1999	2000	2001	2002	2003	2004	2005
Aruba	ABW	Official exchange rate (LCU per US$, period average)	PA.NUS.FCRF																											1.79	1.79	1.79	1.79	1.79	1.79	1.79	1.79	1.79	1.79	1.79	1.79	1.79	1.79	1.79	1.79	1.79	1.79	1.79	1.79
Africa Eastern and Southern	AFE	Official exchange rate (LCU per US$, period average)	PA.NUS.FCRF
Afghanistan	AFG	Official exchange rate (LCU per US$, period average)	PA.NUS.FCRF	17.1966	17.1966	17.1966	35.1096	38.6923	38.6923	38.6923	38.6923	38.6923	38.6923	38.6923	38.6923	38.6923	38.6923	38.3787	34.9296	34.9296	34.9296	34.9296	33.8462	34.3695	38.5617	39.2764	39.2764	39.2764	39.2764	39.2764	39.2764	39.2764	39.2764	39.2764	39.2764	39.2764	39.2764	38.8185	36.5671	47.5	47.5	47.5	46.6195	47.3576	47.5	47.263	48.7628	47.8453	49.4946
Africa Western and Central	AFW	Official exchange rate (LCU per US$, period average)	PA.NUS.FCRF
Angola	AGO	Official exchange rate (LCU per US$, period average)	PA.NUS.FCRF	2.86684e-08	2.87349e-08	2.86784e-08	2.8752e-08	2.88198e-08	2.87785e-08	2.88239e-08	2.88416e-08	2.87276e-08	2.85612e-08	2.86251e-08	2.81911e-08	2.70528e-08	2.45146e-08	2.54076e-08	2.55522e-08	2.93836e-08	2.9918e-08	2.9918e-08	2.9918e-08	2.9918e-08	2.9918e-08	2.9918e-08	2.9918e-08	2.9918e-08	2.9918e-08	2.9918e-08	2.9918e-08	2.9918e-08	2.9918e-08	2.9918e-08	5.50983e-08	2.51417e-07	2.66017e-06	5.9515e-05	0.00275023	0.128029	0.22904	0.392824	2.79071	10.0405	22.0579	43.5302	74.6063	83.5414	87.1591
Albania	ALB	Official exchange rate (LCU per US$, period average)	PA.NUS.FCRF																																	75.0325	102.062	94.6233	92.6975	104.499	148.933	150.633	137.691	143.709	143.485	140.155	121.863	102.78	99.8703
Andorra	AND	Official exchange rate (LCU per US$, period average)	PA.NUS.FCRF
Arab World	ARB	Official exchange rate (LCU per US$, period average)	PA.NUS.FCRF
United Arab Emirates	ARE	Official exchange rate (LCU per US$, period average)	PA.NUS.FCRF							4.7619	4.7619	4.7619	4.7619	4.7619	4.74796	4.38598	3.99627	3.95905	3.96128	3.95307	3.90325	3.87121	3.81568	3.70736	3.671	3.671	3.671	3.671	3.671	3.671	3.671	3.671	3.671	3.671	3.671	3.671	3.671	3.671	3.671	3.671	3.67112	3.6725	3.6725	3.6725	3.6725	3.6725	3.6725	3.6725	3.6725
Argentina	ARG	Official exchange rate (LCU per US$, period average)	PA.NUS.FCRF				1.38717e-11	1.40392e-11	1.69567e-11	2.0915e-11	3.33425e-11	3.5e-11	3.5e-11	3.79167e-11	4.52167e-11	5e-11	5e-11	5e-11	3.6575e-10	1.39983e-09	4.07633e-09	7.9575e-09	1.31697e-08	1.83716e-08	4.40269e-08	2.59225e-07	1.053e-06	6.76491e-06	6.01809e-05	9.43032e-05	0.00021443	0.00087526	0.042334	0.487589	0.953554	0.990642	0.998946	0.999008	0.99975	0.999663	0.9995	0.9995	0.9995	0.9995	0.9995	3.06326	2.90063	2.9233	2.90366
Armenia	ARM	Official exchange rate (LCU per US$, period average)	PA.NUS.FCRF																																		9.105	288.651	405.908	414.041	490.847	504.915	535.062	539.526	555.078	573.353	578.763	533.451	457.687
American Samoa	ASM	Official exchange rate (LCU per US$, period average)	PA.NUS.FCRF
Antigua and Barbuda	ATG	Official exchange rate (LCU per US$, period average)	PA.NUS.FCRF	1.71429	1.71429	1.71429	1.71429	1.71429	1.71429	1.71429	1.76191	2	2	2	1.97487	1.92128	1.95922	2.05323	2.1698	2.61467	2.7	2.7	2.7	2.7	2.7	2.7	2.7	2.7	2.7	2.7	2.7	2.7	2.7	2.7	2.7	2.7	2.7	2.7	2.7	2.7	2.7	2.7	2.7	2.7	2.7	2.7	2.7	2.7	2.7
Australia	AUS	Official exchange rate (LCU per US$, period average)	PA.NUS.FCRF	0.892857	0.892857	0.892857	0.892857	0.892857	0.892857	0.892857	0.892857	0.892857	0.892857	0.892857	0.88267	0.838698	0.704114	0.696666	0.763871	0.818284	0.901825	0.873659	0.894641	0.878244	0.870215	0.985863	1.11001	1.13952	1.43189	1.49597	1.42818	1.27991	1.2646	1.28106	1.28376	1.36165	1.47056	1.36775	1.34903	1.27786	1.34738	1.59183	1.54995	1.72483	1.93344	1.84056	1.54191	1.35975	1.30947
Austria	AUT	Official exchange rate (LCU per US$, period average)	PA.NUS.FCRF	26	26	26	26	26	26	26	26	26	26	26	24.9856	23.1153	19.58	18.6925	17.4167	17.9397	16.5269	14.5217	13.3675	12.938	15.9268	17.0592	17.9633	20.0091	20.6895	15.2671	12.6425	12.3477	13.2307	11.3698	11.6759	10.9893	11.6322	11.4218	10.0815	10.5866	12.2042	12.3791
Azerbaijan	AZE	Official exchange rate (LCU per US$, period average)	PA.NUS.FCRF																																	0.01084	0.019995	0.314045	0.882709	0.860253	0.797075	0.7738	0.824033	0.894831	0.931317	0.972164	0.982146	0.982696	0.945421
Burundi	BDI	Official exchange rate (LCU per US$, period average)	PA.NUS.FCRF	50	50	50	50	50	84.375	87.5	87.5	87.5	87.5	87.5	87.5	87.5	80.0261	78.75	78.75	86.25	90	90	90	90	90	90	92.9483	119.709	120.691	114.171	123.564	140.395	158.667	171.255	181.513	208.303	242.78	252.662	249.757	302.747	352.351	447.766	563.562	720.673	830.353	930.749	1082.62	1100.9	1081.58
Belgium	BEL	Official exchange rate (LCU per US$, period average)	PA.NUS.FCRF	50	50	50	50	50	50	50	50	50	50	50	49.057	44.0146	38.9765	38.9515	36.7789	38.6052	35.8427	31.4921	29.3187	29.2417	37.1292	45.6906	51.1317	57.7839	59.378	44.6719	37.3341	36.7683	39.404	33.4179	34.1482	32.1495	34.5965	33.4565	29.48	30.9615	35.7739	36.2986
Benin	BEN	Official exchange rate (LCU per US$, period average)	PA.NUS.FCRF	245.195	245.26	245.014	245.016	245.027	245.061	245.678	246.001	247.565	259.961	276.403	275.356	252.028	222.889	240.705	214.313	238.95	245.68	225.656	212.722	211.28	271.731	328.606	381.066	436.957	449.263	346.306	300.537	297.848	319.008	272.265	282.107	264.692	283.163	555.205	499.148	511.552	583.669	589.952	615.473	710.208	732.398	693.713	579.897	527.338	527.258
Burkina Faso	BFA	Official exchange rate (LCU per US$, period average)	PA.NUS.FCRF	245.195	245.26	245.014	245.016	245.027	245.061	245.678	246.001	247.565	259.961	276.403	275.356	252.028	222.889	240.705	214.313	238.95	245.68	225.656	212.722	211.28	271.731	328.606	381.066	436.957	449.263	346.306	300.537	297.848	319.008	272.265	282.107	264.692	283.163	555.205	499.148	511.552	583.669	589.952	615.473	710.208	732.398	693.713	579.897	527.338	527.258
Bangladesh	BGD	Official exchange rate (LCU per US$, period average)	PA.NUS.FCRF												7.86884	7.70018	7.84982	8.226	12.1862	15.3992	15.3751	15.0161	15.5519	15.4541	17.9867	22.1179	24.6154	25.3539	27.9946	30.4069	30.9498	31.7332	32.27	34.5688	36.5962	38.9508	39.5673	40.2117	40.2783	41.7942	43.8921	46.9057	49.0854	52.1417	55.8067	57.888	58.15	59.5127	64.3275
Bulgaria	BGR	Official exchange rate (LCU per US$, period average)	PA.NUS.FCRF	0.00117	0.00117	0.00117	0.00117	0.00117	0.00117	0.00117	0.00117	0.00117	0.00117	0.00117	0.00117	0.00108	0.000979167	0.00097																	0.0177882	0.0233412	0.0275936	0.0541337	0.0671708	0.177889	1.68188	1.76036	1.83638	2.12328	2.18471	2.07698	1.7327	1.57511	1.57413
Bahrain	BHR	Official exchange rate (LCU per US$, period average)	PA.NUS.FCRF							0.47619	0.47619	0.47619	0.47619	0.47619	0.474796	0.438598	0.39963	0.39474	0.3955	0.395599	0.39565	0.387453	0.381617	0.377	0.376	0.376	0.376	0.376	0.376	0.376	0.376	0.376	0.376	0.376	0.376	0.376	0.376	0.376	0.376	0.376	0.376	0.376	0.376	0.376	0.376	0.376	0.376	0.376	0.376
Bahamas, The	BHS	Official exchange rate (LCU per US$, period average)	PA.NUS.FCRF	1.02041	1.02041	1.02041	1.02041	1.02041	1.02041	1	1	1	1	1	1	1	1	1	1	1	1	1	1	1	1	1	1	1	1	1	1	1	1	1	1	1	1	1	1	1	1	1	1	1	1	1	1	1	1
Bosnia and Herzegovina	BIH	Official exchange rate (LCU per US$, period average)	PA.NUS.FCRF																																						1.73406	1.75967	1.8358	2.12286	2.18566	2.07817	1.73293	1.57516	1.57272
Belarus	BLR	Official exchange rate (LCU per US$, period average)	PA.NUS.FCRF																																			0.000364111	0.0011521	0.00132299	0.00260205	0.00461276	0.0249295	0.087675	0.139	0.179092	0.205127	0.216026	0.215382
Belize	BLZ	Official exchange rate (LCU per US$, period average)	PA.NUS.FCRF	1.42857	1.42857	1.42857	1.42857	1.42857	1.42857	1.42857	1.44841	1.66667	1.66667	1.66667	1.64368	1.60156	1.63268	1.71093	1.80804	2.22567	2	2	2	2	2	2	2	2	2	2	2	2	2	2	2	2	2	2	2	2	2	2	2	2	2	2	2	2	2
Bermuda	BMU	Official exchange rate (LCU per US$, period average)	PA.NUS.FCRF	0.85714	0.85714	0.85714	0.85714	0.85714	0.85714	0.85714	0.869045	1	1	1	1	1	1	1	1	1	1	1	1	1	1	1	1	1	1	1	1	1	1	1	1	1	1	1	1	1	1	1	1	1	1	1	1	1	1
Bolivia	BOL	Official exchange rate (LCU per US$, period average)	PA.NUS.FCRF	1.188e-05	1.188e-05	1.188e-05	1.188e-05	1.188e-05	1.188e-05	1.188e-05	1.188e-05	1.188e-05	1.188e-05	1.188e-05	1.188e-05	1.3295e-05	2.001e-05	2.001e-05	2.001e-05	2.001e-05	2.001e-05	2.001e-05	2.04033e-05	2.452e-05	2.452e-05	6.40717e-05	0.00023163	0.00313591	0.440029	1.92196	2.05485	2.35024	2.69168	3.17265	3.58061	3.90052	4.26508	4.62052	4.80034	5.07461	5.25426	5.51013	5.81241	6.18354	6.60692	7.17	7.65917	7.93627	8.06606
Brazil	BRA	Official exchange rate (LCU per US$, period average)	PA.NUS.FCRF	8.09971e-14	1.16843e-13	1.67764e-13	2.48869e-13	5.42024e-13	8.21655e-13	9.60713e-13	1.1526e-12	1.4696e-12	1.76336e-12	1.98785e-12	2.28822e-12	2.56796e-12	2.65094e-12	2.93836e-12	3.51684e-12	4.61871e-12	6.12087e-12	7.81975e-12	1.16607e-11	2.28123e-11	4.03001e-11	7.76854e-11	2.49718e-10	7.99741e-10	2.68324e-09	5.90968e-09	1.69763e-08	1.13548e-07	1.22639e-06	2.95573e-05	0.000175961	0.00195302	0.0382766	0.664684	0.917667	1.0051	1.07799	1.16052	1.81393	1.82942	2.34963	2.92036	3.07748	2.92512	2.43439
Barbados	BRB	Official exchange rate (LCU per US$, period average)	PA.NUS.FCRF	1.71429	1.71429	1.71429	1.71429	1.71429	1.71429	1.71429	1.7381	2	2	2	1.97488	1.92128	1.95922	2.05323	2.01887	2	2	2	2	2	2	2	2	2	2	2	2	2	2	2	2	2	2	2	2	2	2	2	2	2	2	2	2	2	2
Brunei Darussalam	BRN	Official exchange rate (LCU per US$, period average)	PA.NUS.FCRF	3.06122	3.06122	3.06122	3.06122	3.06122	3.06122	3.06122	3.06122	3.06122	3.06122	3.06122	3.05226	2.81956	2.45858	2.43687	2.3713	2.47084	2.4394	2.27402	2.17456	2.14121	2.11269	2.14002	2.11305	2.13308	2.20015	2.17742	2.10598	2.01242	1.95026	1.81253	1.72755	1.62897	1.61579	1.52744	1.41738	1.41004	1.48481	1.6736	1.69496	1.72396	1.79172	1.79059	1.74218	1.69023	1.6644
Bhutan	BTN	Official exchange rate (LCU per US$, period average)	PA.NUS.FCRF	4.7619	4.7619	4.7619	4.7619	4.7619	4.7619	6.35913	7.5	7.5	7.5	7.5	7.49194	7.59447	7.74204	8.1016	8.37589	8.96041	8.73858	8.19284	8.12579	7.86294	8.65852	9.45513	10.0989	11.3626	12.3687	12.6108	12.9615	13.9171	16.2255	17.5035	22.7424	25.9181	30.4933	31.3737	32.4271	35.4332	36.3133	41.2594	43.0554	44.9416	47.1864	48.6103	46.5833	45.3165	44.1
Botswana	BWA	Official exchange rate (LCU per US$, period average)	PA.NUS.FCRF	0.713321	0.714694	0.713265	0.715287	0.717259	0.716334	0.716983	0.71705	0.716998	0.718057	0.716414	0.712444	0.772828	0.694114	0.679477	0.739508	0.869565	0.84196	0.828157	0.815007	0.777225	0.836738	1.02966	1.09693	1.29837	1.90257	1.87914	1.67894	1.82859	2.01489	1.86047	2.02156	2.10973	2.42307	2.68465	2.77221	3.3242	3.65076	4.22588	4.6244	5.10224	5.84142	6.32779	4.94967	4.69383	5.11675
Central African Republic	CAF	Official exchange rate (LCU per US$, period average)	PA.NUS.FCRF	245.195	245.26	245.014	245.016	245.027	245.061	245.678	246.001	247.565	259.961	276.403	275.356	252.028	222.889	240.705	214.313	238.95	245.68	225.656	212.722	211.28	271.731	328.606	381.066	436.957	449.263	346.306	300.537	297.848	319.008	272.265	282.107	264.692	283.163	555.205	499.148	511.552	583.669	589.952	615.473	710.208	732.398	693.713	579.897	527.338	527.258
Canada	CAN	Official exchange rate (LCU per US$, period average)	PA.NUS.FCRF	0.969767	1.01306	1.06877	1.07851	1.0786	1.07798	1.07734	1.07871	1.07747	1.07678	1.04422	1.00981	0.990663	1.00009	0.978018	1.01716	0.986028	1.06344	1.14066	1.17142	1.16923	1.1989	1.23373	1.23241	1.29507	1.36551	1.38947	1.32598	1.2307	1.18397	1.16677	1.14573	1.20872	1.29009	1.36567	1.37245	1.36352	1.3846	1.48351	1.4857	1.48539	1.54884	1.57034	1.40101	1.30128	1.21141
Central Europe and the Baltics	CEB	Official exchange rate (LCU per US$, period average)	PA.NUS.FCRF
Switzerland	CHE	Official exchange rate (LCU per US$, period average)	PA.NUS.FCRF	4.37295	4.37295	4.37295	4.37295	4.37295	4.37295	4.37295	4.37295	4.37295	4.37295	4.37295	4.13385	3.81925	3.16483	2.97925	2.58128	2.49964	2.40352	1.78802	1.66272	1.67571	1.96424	2.03027	2.09914	2.34968	2.45713	1.79892	1.49119	1.4633	1.63593	1.38916	1.43399	1.40622	1.47762	1.36769	1.18247	1.23601	1.45131	1.44981	1.50215	1.68884	1.68762	1.55861	1.34665	1.2435	1.24518
Channel Islands	CHI	Official exchange rate (LCU per US$, period average)	PA.NUS.FCRF
Chile	CHL	Official exchange rate (LCU per US$, period average)	PA.NUS.FCRF	0.00104897	0.00105014	0.00105764	0.00162179	0.00230743	0.00315666	0.00385114	0.00506827	0.00687647	0.00861758	0.0112775	0.0122086	0.0208352	0.0716419	0.592826	4.91042	13.0542	21.5358	31.6558	37.2458	39	39	50.9083	78.7883	98.4775	160.86	192.93	219.407	245.012	266.954	304.903	349.216	362.576	404.166	420.177	396.773	412.267	419.295	460.288	508.777	539.587	634.938	688.937	691.398	609.529	559.768
China	CHN	Official exchange rate (LCU per US$, period average)	PA.NUS.FCRF	2.46181	2.46181	2.46181	2.46181	2.46181	2.46181	2.46181	2.46181	2.46181	2.46181	2.46181	2.46181	2.24507	1.98942	1.96111	1.85982	1.94142	1.85782	1.68359	1.55494	1.49839	1.70454	1.89254	1.97567	2.32004	2.93666	3.45279	3.7221	3.7221	3.76511	4.78321	5.32339	5.51459	5.76196	8.61874	8.35142	8.31418	8.28982	8.27896	8.27825	8.2785	8.27707	8.27696	8.27704	8.2768	8.19432
Cote d'Ivoire	CIV	Official exchange rate (LCU per US$, period average)	PA.NUS.FCRF	245.195	245.26	245.014	245.016	245.027	245.061	245.678	246.001	247.565	259.961	276.403	275.356	252.028	222.889	240.705	214.313	238.95	245.68	225.656	212.722	211.28	271.731	328.606	381.066	436.957	449.263	346.306	300.537	297.848	319.008	272.265	282.107	264.692	283.163	555.205	499.148	511.552	583.669	589.952	615.473	710.208	732.398	693.713	579.897	527.338	527.258
Cameroon	CMR	Official exchange rate (LCU per US$, period average)	PA.NUS.FCRF	245.195	245.26	245.014	245.016	245.027	245.061	245.678	246.001	247.565	259.961	276.403	275.356	252.028	222.889	240.705	214.313	238.95	245.68	225.656	212.722	211.28	271.731	328.606	381.066	436.957	449.263	346.306	300.537	297.848	319.008	272.265	282.107	264.692	283.163	555.205	499.148	511.552	583.669	589.952	615.473	710.208	732.398	693.713	579.897	527.338	527.258
Congo, Dem. Rep.	COD	Official exchange rate (LCU per US$, period average)	PA.NUS.FCRF	1.7e-13	1.75e-13	2.1e-13	2.525e-13	5.5e-13	5.5e-13	5.5e-13	1.15667e-12	1.67e-12	1.67e-12	1.67e-12	1.67e-12	1.67e-12	1.67e-12	1.67e-12	1.67e-12	2.64083e-12	2.855e-12	2.78667e-12	5.76083e-12	9.33083e-12	1.46083e-11	1.91625e-11	4.2955e-11	1.20404e-10	1.66207e-10	1.98706e-10	3.74595e-10	6.2343e-10	1.27121e-09	2.39475e-09	5.19457e-08	2.15136e-06	2.51442e-05	0.0119412	0.0702447	0.501849	1.31345	1.60666	4.01833	21.8183	206.617	346.485	405.178	399.476	473.908
Congo, Rep.	COG	Official exchange rate (LCU per US$, period average)	PA.NUS.FCRF	245.195	245.26	245.014	245.016	245.027	245.061	245.678	246.001	247.565	259.961	276.403	275.356	252.028	222.889	240.705	214.313	238.95	245.68	225.656	212.722	211.28	271.731	328.606	381.066	436.957	449.263	346.306	300.537	297.848	319.008	272.265	282.107	264.692	283.163	555.205	499.148	511.552	583.669	589.952	615.473	710.208	732.398	693.713	579.897	527.338	527.258
Colombia	COL	Official exchange rate (LCU per US$, period average)	PA.NUS.FCRF	6.635	6.7	6.90121	9	9	10.475	13.5	14.5064	16.2907	17.3201	18.4431	19.9319	21.8656	23.637	26.0641	30.9289	34.6939	36.7749	39.0946	42.5498	47.2803	54.4905	64.0847	78.8543	100.817	142.312	194.261	242.607	299.174	382.568	502.259	633.045	759.282	863.065	844.836	912.826	1036.69	1140.96	1426.04	1756.23	2087.9	2299.63	2504.24	2877.65	2628.61	2320.83
Comoros	COM	Official exchange rate (LCU per US$, period average)	PA.NUS.FCRF	245.193	245.258	245.012	245.014	245.025	245.059	245.676	245.999	247.563	259.958	276.401	275.354	252.025	222.887	240.703	214.311	238.948	245.678	225.654	212.72	211.278	271.729	328.603	381.063	436.953	449.259	346.303	300.534	297.846	319.006	272.262	282.105	264.69	283.16	416.399	374.357	383.66	437.747	442.459	461.793	532.656	549.298	520.285	434.923	395.504	395.444
Cabo Verde	CPV	Official exchange rate (LCU per US$, period average)	PA.NUS.FCRF	28.75	28.75	28.75	28.75	28.75	28.75	28.75	28.75	28.75	28.75	28.75	28.3602	27.0534	24.5152	25.4082	25.5432	30.2291	34.0465	35.5007	37.433	40.1749	48.6947	58.2933	71.6858	84.8779	91.6317	80.1449	72.4658	72.0675	77.9781	70.0313	71.4083	68.0176	80.4266	81.8908	76.8533	82.5915	93.1767	98.1575	102.7	115.877	123.213	117.256	97.7875	88.7479	88.6462
Costa Rica	CRI	Official exchange rate (LCU per US$, period average)	PA.NUS.FCRF	5.615	5.95167	6.625	6.625	6.625	6.625	6.625	6.625	6.625	6.625	6.625	6.62583	6.635	6.64676	7.93	8.57	8.57	8.57	8.57	8.57	8.57	21.7633	37.4067	41.0942	44.5327	50.4534	55.9859	62.7762	75.8047	81.5042	91.5793	122.432	134.506	142.172	157.067	179.729	207.689	232.597	257.229	285.685	308.187	328.871	359.818	398.662	437.935	477.787
Caribbean small states	CSS	Official exchange rate (LCU per US$, period average)	PA.NUS.FCRF
Cuba	CUB	Official exchange rate (LCU per US$, period average)	PA.NUS.FCRF	1	1	1	1	1	1	1	1	1	1	1	1	0.921	0.836667	0.822
Curacao	CUW	Official exchange rate (LCU per US$, period average)	PA.NUS.FCRF
Cayman Islands	CYM	Official exchange rate (LCU per US$, period average)	PA.NUS.FCRF	0.714286	0.714286	0.714286	0.714286	0.714286	0.714286	0.714286	0.727467	0.833333	0.833333	0.827844	0.832759	0.800497	0.816342	0.838826	0.83333	0.83333	0.83333	0.83333	0.83333	0.83333	0.83333	0.83333	0.83333	0.83333	0.83333	0.83333	0.83333	0.83333	0.83333	0.83333	0.83333	0.83333	0.83333	0.83333	0.83333	0.83333	0.83333	0.83333	0.83333	0.83333	0.83333	0.83333	0.83333	0.83333	0.83333
Cyprus	CYP	Official exchange rate (LCU per US$, period average)	PA.NUS.FCRF	0.357143	0.357143	0.357143	0.357143	0.357143	0.357143	0.357143	0.362103	0.416667	0.416667	0.416667	0.410731	0.383572	0.349951	0.364693	0.368907	0.410496	0.408122	0.373513	0.354444	0.353052	0.421431	0.475386	0.526641	0.588386	0.612552	0.518143	0.481097	0.466629	0.494625	0.45808	0.464429	0.449549	0.497405	0.492191	0.45242	0.466311	0.513897	0.517826	0.542948	0.622409	0.643107	0.61066	0.517443	0.468601	0.464071
Czechia	CZE	Official exchange rate (LCU per US$, period average)	PA.NUS.FCRF																																		29.1528	28.7851	26.5407	27.1449	31.6984	32.2812	34.5692	38.5984	38.0353	32.7385	28.209	25.6998	23.9574
Germany	DEU	Official exchange rate (LCU per US$, period average)	PA.NUS.FCRF	4.2	4.03333	4	4	4	4	4	4	4	3.94333	3.66	3.50739	3.18864	2.6726	2.58775	2.46029	2.518	2.32218	2.00862	1.83288	1.81767	2.26	2.42659	2.55326	2.84594	2.94397	2.17148	1.79739	1.75622	1.88004	1.61573	1.65954	1.56165	1.65332	1.62279	1.43313	1.50477	1.73406	1.75967
Djibouti	DJI	Official exchange rate (LCU per US$, period average)	PA.NUS.FCRF	214.392	214.392	214.392	214.392	214.392	214.392	214.392	214.392	214.392	214.392	214.392	213.779	197.466	179.942	177.721	177.721	177.721	177.721	177.721	177.721	177.721	177.721	177.721	177.721	177.721	177.721	177.721	177.721	177.721	177.721	177.721	177.721	177.721	177.721	177.721	177.721	177.721	177.721	177.721	177.721	177.721	177.721	177.721	177.721	177.721	177.721
Dominica	DMA	Official exchange rate (LCU per US$, period average)	PA.NUS.FCRF	1.71429	1.71429	1.71429	1.71429	1.71429	1.71429	1.71429	1.76191	2	2	2	1.97487	1.92128	1.95922	2.05323	2.1698	2.61467	2.7	2.7	2.7	2.7	2.7	2.7	2.7	2.7	2.7	2.7	2.7	2.7	2.7	2.7	2.7	2.7	2.7	2.7	2.7	2.7	2.7	2.7	2.7	2.7	2.7	2.7	2.7	2.7	2.7
Denmark	DNK	Official exchange rate (LCU per US$, period average)	PA.NUS.FCRF	6.90714	6.90714	6.90714	6.90714	6.90714	6.90714	6.90714	6.95654	7.5	7.5	7.5	7.42634	6.94929	6.0495	6.0949	5.74615	6.04502	6.00319	5.51462	5.26096	5.63594	7.12337	8.33244	9.14499	10.3566	10.5964	8.09099	6.84032	6.73153	7.31018	6.18856	6.39646	6.03613	6.48394	6.36055	5.60237	5.79867	6.60446	6.70083	6.97624	8.08314	8.32282	7.89471	6.58767	5.99106	5.99691
Dominican Republic	DOM	Official exchange rate (LCU per US$, period average)	PA.NUS.FCRF	1	1	1	1	1	1	1	1	1	1	1	1	1	1	1	1	1	1	1	1	1	1	1	1	1	3.11261	2.90433	3.84476	6.11252	6.34	8.5253	12.5759	12.5	12.5	12.6168	12.87	12.8963	14.0059	14.7031	15.8344	16.1815	16.691	17.593	29.37	41.9303	30.2828
Algeria	DZA	Official exchange rate (LCU per US$, period average)	PA.NUS.FCRF	4.93706	4.93706	4.93706	4.93706	4.93706	4.93706	4.93706	4.93706	4.93706	4.93706	4.93706	4.91264	4.48051	3.9625	4.18075	3.94941	4.16382	4.14676	3.9659	3.85327	3.83745	4.31581	4.59219	4.7888	4.98337	5.0278	4.70232	4.84974	5.91477	7.60856	8.95751	18.4729	21.8361	23.3454	35.0585	47.6627	54.7489	57.7073	58.739	66.5739	75.2598	77.215	79.6819	77.395	72.0606	73.2763
East Asia & Pacific (excluding high income)	EAP	Official exchange rate (LCU per US$, period average)	PA.NUS.FCRF
Early-demographic dividend	EAR	Official exchange rate (LCU per US$, period average)	PA.NUS.FCRF
East Asia & Pacific	EAS	Official exchange rate (LCU per US$, period average)	PA.NUS.FCRF
Europe & Central Asia (excluding high income)	ECA	Official exchange rate (LCU per US$, period average)	PA.NUS.FCRF
Europe & Central Asia	ECS	Official exchange rate (LCU per US$, period average)	PA.NUS.FCRF
Ecuador	ECU	Official exchange rate (LCU per US$, period average)	PA.NUS.FCRF	15	16.5	18	18	18	18	18	18	18	18	20.9167	25	25.0001	25	25	25	25	25	25	25	25	25	30.0258	44.115	62.5359	69.5562	122.779	170.462	301.611	526.348	767.751	1046.25	1533.96	1919.11	2196.73	2564.49	3189.47	3998.27	5446.57	11786.8	1	1	1	1	1	1
Egypt, Arab Rep.	EGY	Official exchange rate (LCU per US$, period average)	PA.NUS.FCRF	0.348242	0.348242	0.404489	0.434783	0.434783	0.434783	0.434783	0.434783	0.434783	0.434783	0.434783	0.434783	0.434783	0.397956	0.391304	0.391304	0.391304	0.391304	0.391304	0.700001	0.700001	0.700001	0.700001	0.700001	0.700001	0.700001	0.700001	0.700001	0.700001	0.866667	1.55	3.13801	3.32175	3.35252	3.38513	3.39221	3.39148	3.38875	3.388	3.39525	3.47205	3.973	4.49967	5.85088	6.19624	5.77883
Euro area	EMU	Official exchange rate (LCU per US$, period average)	PA.NUS.FCRF																																								0.938283	1.08271	1.11653	1.05756	0.884048	0.803922	0.8038
Eritrea	ERI	Official exchange rate (LCU per US$, period average)	PA.NUS.FCRF	2.48669	2.48669	2.48669	2.48798	2.5022	2.5022	2.5022	2.5022	2.5022	2.5022	2.5022	2.49567	2.30203	2.1006	2.07183	2.07183	2.07183	2.07183	2.07183	2.07183	2.07183	2.07183	2.07183	2.07183	2.07183	2.07183	2.07183	2.07183	2.07183	2.07183	2.07183	2.07183	2.80497	5.00441	5.46982	6.16376	6.35728	6.75882	7.36193	8.15263	9.625	11.3095	13.9582	13.8779	13.7875	15.3679
Spain	ESP	Official exchange rate (LCU per US$, period average)	PA.NUS.FCRF	60	60	60	60	60	60	60	61.6667	70	70	70	69.4687	64.2714	58.2601	57.6865	57.4069	66.9029	75.9618	76.6678	67.125	71.7019	92.3218	109.859	143.43	160.761	170.044	140.048	123.478	116.487	118.378	101.934	103.912	102.379	127.26	133.958	124.689	126.662	146.414	149.395
Estonia	EST	Official exchange rate (LCU per US$, period average)	PA.NUS.FCRF																																		13.2227	12.9913	11.4648	12.038	13.8818	14.0747	14.6776	16.9686	17.4781	16.6118	13.8564	12.5956	12.5838
Ethiopia	ETH	Official exchange rate (LCU per US$, period average)	PA.NUS.FCRF	2.48447	2.48447	2.48447	2.48447	2.5	2.5	2.5	2.5	2.5	2.5	2.5	2.49348	2.3	2.09875	2.07	2.07	2.07	2.07	2.07	2.07	2.07	2.07	2.07	2.07	2.07	2.07	2.07	2.07	2.07	2.07	2.07	2.07	2.8025	5	5.465	6.15833	6.35168	6.70934	7.11591	7.94225	8.21726	8.45749	8.56775	8.59968	8.63558	8.66644
European Union	EUU	Official exchange rate (LCU per US$, period average)	PA.NUS.FCRF
Fragile and conflict affected situations	FCS	Official exchange rate (LCU per US$, period average)	PA.NUS.FCRF
Finland	FIN	Official exchange rate (LCU per US$, period average)	PA.NUS.FCRF	3.2	3.2	3.2	3.2	3.2	3.2	3.2	3.44999	4.19997	4.19997	4.19997	4.18442	4.14633	3.82117	3.77375	3.67867	3.86442	4.02942	4.11733	3.89533	3.73008	4.31525	4.82042	5.57008	6.01	6.1979	5.06952	4.39557	4.18283	4.29122	3.8235	4.04398	4.47944	5.71229	5.22351	4.36667	4.59355	5.19144	5.34407
Fiji	FJI	Official exchange rate (LCU per US$, period average)	PA.NUS.FCRF	0.792858	0.792858	0.792858	0.792858	0.792858	0.792858	0.792858	0.805854	0.870834	0.870834	0.870834	0.858823	0.825184	0.794224	0.805604	0.821883	0.897715	0.91744	0.846771	0.835743	0.817965	0.854627	0.932449	1.01702	1.0826	1.15355	1.13287	1.24386	1.43026	1.48333	1.48091	1.47556	1.50299	1.54177	1.46412	1.40633	1.4033	1.44368	1.98682	1.96962	2.12862	2.2766	2.18678	1.89577	1.7331	1.69105
France	FRA	Official exchange rate (LCU per US$, period average)	PA.NUS.FCRF	4.93706	4.93706	4.93706	4.93706	4.93706	4.93706	4.93706	4.93706	4.93706	5.1942	5.55419	5.5406	5.04454	4.45278	4.80962	4.2878	4.80288	4.90517	4.5131	4.25442	4.22557	5.43461	6.5721	7.62129	8.7391	8.98522	6.92609	6.01071	5.95694	6.38014	5.44527	5.64212	5.29382	5.66323	5.55204	4.99148	5.11552	5.83669	5.89952
Faroe Islands	FRO	Official exchange rate (LCU per US$, period average)	PA.NUS.FCRF	6.90714	6.90714	6.90714	6.90714	6.90714	6.90714	6.90714	6.95655	7.5	7.5	7.5	7.42634	6.94929	6.0495	6.0949	5.74615	6.04502	6.00319	5.51462	5.26096	5.63594	7.12337	8.33244	9.14499	10.3566	10.5964	8.09099	6.84032	6.73153	7.31018	6.18856	6.39646	6.03613	6.48394	6.36055	5.60237	5.79867	6.60446	6.70083	6.97624	8.08314	8.32282	7.89471	6.58767	5.99106	5.99691
Micronesia, Fed. Sts.	FSM	Official exchange rate (LCU per US$, period average)	PA.NUS.FCRF	1	1	1	1	1	1	1	1	1	1	1	1	1	1	1	1	1	1	1	1	1	1	1	1	1	1	1	1	1	1	1	1	1	1	1	1	1	1	1	1	1	1	1	1	1	1
Gabon	GAB	Official exchange rate (LCU per US$, period average)	PA.NUS.FCRF	245.195	245.26	245.014	245.016	245.027	245.061	245.678	246.001	247.565	259.961	276.403	275.356	252.028	222.889	240.705	214.313	238.95	245.68	225.656	212.722	211.28	271.731	328.606	381.066	436.957	449.263	346.306	300.537	297.848	319.008	272.265	282.107	264.692	283.163	555.205	499.148	511.552	583.669	589.952	615.473	710.208	732.398	693.713	579.897	527.338	527.258
United Kingdom	GBR	Official exchange rate (LCU per US$, period average)	PA.NUS.FCRF	0.357143	0.357143	0.357143	0.357143	0.357143	0.357143	0.357143	0.362103	0.416667	0.416667	0.416667	0.41092	0.40039	0.408171	0.427756	0.452041	0.55651	0.573272	0.521505	0.472181	0.430295	0.497641	0.572447	0.659725	0.751807	0.779246	0.682197	0.611927	0.56217	0.611173	0.563177	0.567015	0.569774	0.666757	0.653427	0.633668	0.640958	0.610836	0.603824	0.618057	0.660931	0.694655	0.667223	0.612472	0.54618	0.549998
Georgia	GEO	Official exchange rate (LCU per US$, period average)	PA.NUS.FCRF																																					1.2628	1.2975	1.38982	2.02452	1.97617	2.07302	2.19568	2.14565	1.91665	1.81268
Ghana	GHA	Official exchange rate (LCU per US$, period average)	PA.NUS.FCRF	7.13916e-05	7.13916e-05	7.13916e-05	7.13916e-05	7.13916e-05	7.13916e-05	7.13916e-05	8.60812e-05	0.000101985	0.000101985	0.000101985	0.000103429	0.000133267	0.000116437	0.000114938	0.000114938	0.000114938	0.000114938	0.000176263	0.000274852	0.000274852	0.000274852	0.000274852	0.000882523	0.00359668	0.00543358	0.00891562	0.0153651	0.0202237	0.0269855	0.0326156	0.0367633	0.0436852	0.0648712	0.0955682	0.119914	0.163547	0.204796	0.231166	0.266643	0.544919	0.716305	0.792417	0.866764	0.899495	0.905209
Gibraltar	GIB	Official exchange rate (LCU per US$, period average)	PA.NUS.FCRF	0.357143	0.357143	0.357143	0.357143	0.357143	0.357143	0.357143	0.362103	0.416667	0.416667	0.416667	0.41092	0.40039	0.408171	0.427756	0.452041	0.55651	0.573272	0.521505	0.472181	0.430295	0.497641	0.572447	0.659725	0.751807	0.779246	0.682197	0.611927	0.56217	0.611173	0.563177	0.567015	0.569774	0.666757	0.653427	0.633668	0.640958	0.610836	0.603824	0.618057	0.660931	0.694655	0.667223	0.612472	0.54618	0.549998
Guinea	GIN	Official exchange rate (LCU per US$, period average)	PA.NUS.FCRF	24.685	24.685	24.685	24.685	24.685	24.685	24.685	24.685	24.685	24.685	24.685	24.6128	22.7363	20.7161	20.5563	20.6733	21.382	21.1445	19.7235	19.107	18.9689	20.9481	22.366	23.0952	24.0899	24.3331	333.452	428.402	474.396	591.646	660.167	753.858	902.001	955.49	976.636	991.412	1004.02	1095.33	1236.83	1387.4	1746.87	1950.56	1975.84	1984.93	2243.93	3644.33
Gambia, The	GMB	Official exchange rate (LCU per US$, period average)	PA.NUS.FCRF	1.78571	1.78571	1.78571	1.78571	1.78571	1.78571	1.78571	1.83531	2.08333	2.08333	2.08333	2.0546	2.00133	1.7024	1.71093	1.80804	2.22567	2.29302	2.08575	1.88842	1.72098	1.99017	2.28951	2.63857	3.58406	3.89387	6.92497	7.0744	6.70842	7.58358	7.87899	8.73314	8.89571	9.11442	9.58177	9.54426	9.79717	10.2002	10.6431	11.3951	12.7876	15.6872	19.9178	28.5305	30.0301	28.5754
Guinea-Bissau	GNB	Official exchange rate (LCU per US$, period average)	PA.NUS.FCRF	245.195	245.26	245.014	245.016	245.027	245.061	245.678	246.001	247.565	259.961	276.403	275.356	252.028	222.889	240.705	214.313	238.95	245.68	225.656	212.722	211.28	271.731	328.606	381.066	436.957	449.263	346.306	300.537	297.848	319.008	272.265	282.107	264.692	283.163	555.205	499.148	511.552	583.669	589.952	615.473	710.208	732.398	693.713	579.897	527.338	527.258
Equatorial Guinea	GNQ	Official exchange rate (LCU per US$, period average)	PA.NUS.FCRF	245.195	245.26	245.014	245.016	245.027	245.061	245.678	246.001	247.565	259.961	276.403	275.356	252.028	222.889	240.705	214.313	238.95	245.68	225.656	212.722	211.28	271.731	328.606	381.066	436.957	449.263	346.306	300.537	297.848	319.008	272.265	282.107	264.692	283.163	555.205	499.148	511.552	583.669	589.952	615.473	710.208	732.398	693.713	579.897	527.338	527.258
Greece	GRC	Official exchange rate (LCU per US$, period average)	PA.NUS.FCRF	30.0003	30.0001	30	30	30	30	30	30	30	30	30	30	30.0003	29.6252	30.0003	32.0513	36.5176	36.8384	36.7454	37.0384	42.6166	55.4084	66.8032	88.0642	112.717	138.119	139.981	135.429	141.861	162.417	158.514	182.266	190.624	229.25	242.603	231.663	240.712	273.058	295.529	305.647	365.399
Grenada	GRD	Official exchange rate (LCU per US$, period average)	PA.NUS.FCRF	1.71429	1.71429	1.71429	1.71429	1.71429	1.71429	1.71429	1.76191	2	2	2	1.97487	1.92128	1.95922	2.05323	2.1698	2.61467	2.7	2.7	2.7	2.7	2.7	2.7	2.7	2.7	2.7	2.7	2.7	2.7	2.7	2.7	2.7	2.7	2.7	2.7	2.7	2.7	2.7	2.7	2.7	2.7	2.7	2.7	2.7	2.7	2.7
Greenland	GRL	Official exchange rate (LCU per US$, period average)	PA.NUS.FCRF	6.90714	6.90714	6.90714	6.90714	6.90714	6.90714	6.90714	7.00595	7.5	7.5	7.5	7.4176	6.94929	6.0495	6.0949	5.74615	6.04502	6.00319	5.51462	5.26096	5.63594	7.12337	8.33244	9.14499	10.3566	10.5964	8.09099	6.84032	6.73153	7.31018	6.18856	6.39646	6.03613	6.48394	6.36055	5.60237	5.79867	6.60446	6.70083	6.97624	8.08314	8.32282	7.89471	6.58767	5.99106	5.99691
Guatemala	GTM	Official exchange rate (LCU per US$, period average)	PA.NUS.FCRF	1	1	1	1	1	1	1	1	1	1	1	1	1	1	1	1	1	1	1	1	1	1	1	1	1	1	1.875	2.5	2.61958	2.81612	4.48576	5.02888	5.17063	5.63536	5.7512	5.81034	6.04951	6.06527	6.39465	7.38561	7.76316	7.85859	7.82165	7.94085	7.9465	7.63394
Guam	GUM	Official exchange rate (LCU per US$, period average)	PA.NUS.FCRF
Guyana	GUY	Official exchange rate (LCU per US$, period average)	PA.NUS.FCRF	1.71429	1.71429	1.71429	1.71429	1.71429	1.71429	1.71429	1.7381	2	2	2	1.98866	2.08727	2.10618	2.22686	2.35538	2.55	2.55	2.55	2.55	2.55	2.8125	3	3	3.83157	4.25185	4.27242	9.75583	10	27.1588	39.5333	111.811	125.002	126.73	138.29	141.989	140.375	142.401	150.519	177.995	182.43	187.321	190.665	193.878	198.308	199.875
High income	HIC	Official exchange rate (LCU per US$, period average)	PA.NUS.FCRF
Hong Kong SAR, China	HKG	Official exchange rate (LCU per US$, period average)	PA.NUS.FCRF	5.7143	5.7143	5.7143	5.7143	5.7143	5.7143	5.7143	5.74316	6.0606	6.0606	6.0606	5.98041	5.64142	5.1465	5.03158	4.93517	4.90475	4.662	4.68367	5.00267	4.97608	5.58933	6.06992	7.26517	7.818	7.79075	7.80333	7.79825	7.806	7.79992	7.78975	7.77117	7.74058	7.73558	7.72842	7.73583	7.73425	7.74208	7.74533	7.7575	7.79117	7.79875	7.79892	7.78675	7.788	7.77733
Honduras	HND	Official exchange rate (LCU per US$, period average)	PA.NUS.FCRF	2	2	2	2	2	2	2	2	2	2	2	2	2.00001	2	2	2	2	2	2	2	2	2	2	2	2	2	2	2	2	2											14.8406	15.4768	16.4371	17.3525	18.2097	18.8323
Heavily indebted poor countries (HIPC)	HPC	Official exchange rate (LCU per US$, period average)	PA.NUS.FCRF
Croatia	HRV	Official exchange rate (LCU per US$, period average)	PA.NUS.FCRF																																	0.263298	3.57915	5.99801	5.23076	5.43416	6.16058	6.36329	7.11174	8.27767	8.34154	7.87168	6.70497	6.03434	5.94924
Haiti	HTI	Official exchange rate (LCU per US$, period average)	PA.NUS.FCRF	5	5	5	5	5	5	5	5	5	5	5	5	5.00002	5.00001	5	5	5	5	5	5	5	5	5	5	5	5	5	5	5	5	5	6.03417	9.80167	12.8225	15.04	15.1097	15.7012	16.6545	16.7657	16.9379	21.1707	24.4291	29.2505	42.3668	38.352	40.4485
Hungary	HUN	Official exchange rate (LCU per US$, period average)	PA.NUS.FCRF									60	60	60	59.8216	55.26	48.9662	46.7524	43.9714	41.5753	40.9607	37.9113	35.578	32.5323	34.3143	36.6305	42.6711	48.0422	50.1194	45.8321	46.9705	50.4132	59.0663	63.2059	74.7354	78.9884	91.9332	105.16	125.681	152.647	186.789	214.402	237.146	282.179	286.49	257.887	224.307	202.746	199.583
IBRD only	IBD	Official exchange rate (LCU per US$, period average)	PA.NUS.FCRF
IDA & IBRD total	IBT	Official exchange rate (LCU per US$, period average)	PA.NUS.FCRF
IDA total	IDA	Official exchange rate (LCU per US$, period average)	PA.NUS.FCRF
IDA blend	IDB	Official exchange rate (LCU per US$, period average)	PA.NUS.FCRF
Indonesia	IDN	Official exchange rate (LCU per US$, period average)	PA.NUS.FCRF								149.583	296.292	326	362.833	391.875	415	415	415	415	415	415	442.045	623.055	626.994	631.757	661.421	909.265	1025.94	1110.58	1282.56	1643.85	1685.7	1770.06	1842.81	1950.32	2029.92	2087.1	2160.75	2248.61	2342.3	2909.38	10013.6	7855.15	8421.77	10260.9	9311.19	8577.13	8938.85	9704.74
IDA only	IDX	Official exchange rate (LCU per US$, period average)	PA.NUS.FCRF
Isle of Man	IMN	Official exchange rate (LCU per US$, period average)	PA.NUS.FCRF	0.357143	0.357143	0.357143	0.357143	0.357143	0.357143	0.357143	0.362103	0.416667	0.416667	0.416667	0.41092	0.40039	0.408171	0.427756	0.452041	0.55651	0.573272	0.521505	0.472181	0.430295	0.497641	0.572447	0.659725	0.751807	0.779246	0.682197	0.611927	0.56217	0.611173	0.563177	0.567015	0.569774	0.666757	0.653427	0.633668	0.640958	0.610836	0.603824	0.618057	0.660931	0.694655	0.667223	0.612472	0.54618	0.549998
India	IND	Official exchange rate (LCU per US$, period average)	PA.NUS.FCRF	4.7619	4.7619	4.7619	4.7619	4.7619	4.7619	6.35913	7.5	7.5	7.5	7.5	7.49194	7.59447	7.74204	8.1016	8.37589	8.96041	8.73858	8.19284	8.12579	7.86294	8.65852	9.45513	10.0989	11.3626	12.3687	12.6108	12.9615	13.9171	16.2255	17.5035	22.7424	25.9181	30.4933	31.3737	32.4271	35.4332	36.3133	41.2594	43.0554	44.9416	47.1864	48.6103	46.5833	45.3165	44.1
Not classified	INX	Official exchange rate (LCU per US$, period average)	PA.NUS.FCRF
Ireland	IRL	Official exchange rate (LCU per US$, period average)	PA.NUS.FCRF	0.357143	0.357143	0.357143	0.357143	0.357143	0.357143	0.357143	0.362103	0.416667	0.416667	0.416667	0.41092	0.40039	0.408171	0.427756	0.452041	0.55651	0.573272	0.521505	0.488595	0.486645	0.621298	0.704562	0.804678	0.922553	0.945615	0.743128	0.672917	0.656467	0.705543	0.604588	0.621297	0.587721	0.677249	0.668628	0.623733	0.625028	0.659643	0.702271
Iran, Islamic Rep.	IRN	Official exchange rate (LCU per US$, period average)	PA.NUS.FCRF	75.75	75.75	75.75	75.75	75.75	75.75	75.75	75.75	75.75	75.75	75.75	75.75	75.75	68.886	67.6413	67.6549	70.2391	70.6337	70.492	70.492	70.6318	78.3468	83.6227	86.3787	90.0514	91.0736	78.7788	71.4774	68.6998	72.0322	68.1124	67.5217	65.5678	1268.08	1749.17	1748.35	1751.19	1753.35	1752.29	1753.35	1764.86	1753.99	6907.03	8193.89	8613.99	8963.96
Iraq	IRQ	Official exchange rate (LCU per US$, period average)	PA.NUS.FCRF	0.357143	0.357143	0.357143	0.357143	0.357143	0.357143	0.357143	0.357143	0.357143	0.357143	0.357143	935.618	2144.57	1950.84	1902.27	1902.27	1902.27	1902.27	1902.27	1902.27	1902.27	1902.27	1922.93	2002.39	2002.39	2002.39	2002.39	2002.39	2002.39	2002.39	2002.39	2002.39	2002.39	2002.39	2002.39	2002.39	2002.39	2002.39	2002.39	2002.39	2002.4	2002.4	2002.37		1453.42	1472
Iceland	ISL	Official exchange rate (LCU per US$, period average)	PA.NUS.FCRF	0.361905	0.400833	0.43	0.43	0.43	0.43	0.43	0.441667	0.621667	0.88	0.88	0.88	0.882604	0.901342	0.999517	1.53695	1.82172	1.9887	2.71111	3.526	4.79764	7.22418	12.3515	24.8428	31.6937	41.5077	41.1042	38.6772	43.014	57.0418	58.2838	58.9963	57.5459	67.6032	69.9444	64.6917	66.5	70.9043	70.9583	72.3353	78.6159	97.4246	91.6617	76.709	70.1917	62.9817
Israel	ISR	Official exchange rate (LCU per US$, period average)	PA.NUS.FCRF	0.00018	0.00018	0.000289999	0.000299999	0.000299999	0.000299999	0.000299999	0.000308333	0.000349999	0.000349999	0.000349999	0.000379166	0.00041798	0.000419469	0.000445153	0.000633615	0.000792557	0.00104455	0.00174354	0.00254064	0.00512429	0.0114306	0.024267	0.0562145	0.29321	1.17885	1.48784	1.59464	1.59893	1.91642	2.01618	2.27911	2.45908	2.83008	3.01106	3.01129	3.19165	3.44935	3.80008	4.13972	4.07733	4.20565	4.73782	4.55413	4.48198	4.4877
Italy	ITA	Official exchange rate (LCU per US$, period average)	PA.NUS.FCRF	623.986	625	625	625	625	625	625	625	625	625	625	620.359	583.217	582.996	650.343	652.849	832.335	882.388	848.663	830.862	856.447	1136.76	1352.51	1518.85	1756.96	1909.44	1490.81	1296.07	1301.63	1372.09	1198.1	1240.61	1232.41	1573.67	1612.44	1628.93	1542.95	1703.1	1736.21
Jamaica	JAM	Official exchange rate (LCU per US$, period average)	PA.NUS.FCRF	0.714286	0.714286	0.714286	0.714286	0.714286	0.714286	0.714286	0.724207	0.833334	0.833334	0.833333	0.832802	0.76746	0.90909	0.90909	0.90909	0.90909	0.90909	1.41326	1.76478	1.78142	1.78142	1.78142	1.93222	3.9428	5.55856	5.47783	5.48667	5.48855	5.74464	7.18403	12.1159	22.9603	24.9486	33.0859	35.1421	37.1196	35.4045	36.55	39.0435	42.9857	45.9963	48.4159	57.7409	61.1972	62.2807
Jordan	JOR	Official exchange rate (LCU per US$, period average)	PA.NUS.FCRF	0.357143	0.357143	0.357143	0.357143	0.357143	0.357143	0.357143	0.357143	0.357143	0.357143	0.357143	0.357143	0.357143	0.328571	0.322092	0.319792	0.331983	0.329267	0.305625	0.300333	0.297925	0.330433	0.352492	0.363079	0.384465	0.394625	0.349966	0.338459	0.374292	0.574576	0.663712	0.680866	0.679818	0.692851	0.698764	0.700377	0.709	0.709	0.709	0.709	0.709	0.708983	0.709	0.709	0.709	0.709
Japan	JPN	Official exchange rate (LCU per US$, period average)	PA.NUS.FCRF	360	360	360	360	360	360	360	360	360	360	360	350.678	303.172	271.702	292.082	296.787	296.552	268.51	210.442	219.14	226.741	220.536	249.077	237.512	237.522	238.536	168.52	144.637	128.152	137.964	144.792	134.707	126.651	111.198	102.208	94.0596	108.779	120.991	130.905	113.907	107.765	121.529	125.388	115.933	108.193	110.218
Kazakhstan	KAZ	Official exchange rate (LCU per US$, period average)	PA.NUS.FCRF																																			35.5383	60.95	67.3033	75.4375	78.3033	119.523	142.133	146.736	153.279	149.576	136.035	132.88
Kenya	KEN	Official exchange rate (LCU per US$, period average)	PA.NUS.FCRF	7.14286	7.14286	7.14286	7.14286	7.14286	7.14286	7.14286	7.14286	7.14286	7.14286	7.14286	7.14286	7.14286	7.00119	7.14286	7.34319	8.36714	8.27656	7.72938	7.47531	7.42019	9.0475	10.9223	13.3115	14.4139	16.4321	16.2257	16.4545	17.7471	20.5725	22.9148	27.5079	32.2168	58.0013	56.0506	51.4298	57.1149	58.7318	60.3667	70.3262	76.1755	78.5632	78.7491	75.9356	79.1739	75.5541
Kyrgyz Republic	KGZ	Official exchange rate (LCU per US$, period average)	PA.NUS.FCRF																																			10.8417	10.8219	12.8096	17.3625	20.8376	39.0077	47.7038	48.378	46.9371	43.6484	42.6499	41.0118
Cambodia	KHM	Official exchange rate (LCU per US$, period average)	PA.NUS.FCRF	35	35	35	35	35	35	35	35	35	43.5583	55.54	75.8217	162.25	244.917																	426.25	718.333	1266.58	2689	2545.25	2450.83	2624.08	2946.25	3744.42	3807.83	3840.75	3916.33	3912.08	3973.33	4016.25	4092.5
Kiribati	KIR	Official exchange rate (LCU per US$, period average)	PA.NUS.FCRF	0.892857	0.892857	0.892857	0.892857	0.892857	0.892857	0.892857	0.892857	0.892857	0.892857	0.892857	0.88267	0.838698	0.704114	0.696666	0.763871	0.818284	0.901825	0.873659	0.894641	0.878244	0.870215	0.985863	1.11001	1.13952	1.43189	1.49597	1.42818	1.27991	1.2646	1.28106	1.28376	1.36165	1.47056	1.36775	1.34903	1.27786	1.34738	1.59183	1.54995	1.72483	1.93344	1.84056	1.54191	1.35975	1.30947
St. Kitts and Nevis	KNA	Official exchange rate (LCU per US$, period average)	PA.NUS.FCRF	1.71429	1.71429	1.71429	1.71429	1.71429	1.71429	1.71429	1.76191	2	2	2	1.97487	1.92128	1.95922	2.05323	2.1698	2.61467	2.7	2.7	2.7	2.7	2.7	2.7	2.7	2.7	2.7	2.7	2.7	2.7	2.7	2.7	2.7	2.7	2.7	2.7	2.7	2.7	2.7	2.7	2.7	2.7	2.7	2.7	2.7	2.7	2.7
Korea, Rep.	KOR	Official exchange rate (LCU per US$, period average)	PA.NUS.FCRF	63.125	124.792	130	130	213.847	266.27	271.134	270.512	276.643	288.242	310.556	347.147	392.894	398.322	404.473	484	484	484	484	484	607.717	681.028	731.168	775.748	805.971	870.02	881.456	822.564	731.463	671.456	707.766	733.329	780.671	802.538	803.772	771.254	804.457	949.89	1403.18	1189.44	1130.36	1290.79	1251.6	1191.65	1146.25	1024.33
Kuwait	KWT	Official exchange rate (LCU per US$, period average)	PA.NUS.FCRF	0.357143	0.357143	0.357143	0.357143	0.357143	0.357143	0.357143	0.357143	0.357143	0.357143	0.357143	0.356098	0.328949	0.296572	0.293151	0.290032	0.292387	0.286566	0.275053	0.276366	0.270297	0.278785	0.287911	0.291477	0.296062	0.300753	0.290595	0.278663	0.279029	0.293779	0.288455	0.284269	0.293223	0.301839	0.29687	0.298448	0.299409	0.303349	0.304756	0.304415	0.306752	0.306682	0.303914	0.298012	0.2947	0.292
Latin America & Caribbean (excluding high income)	LAC	Official exchange rate (LCU per US$, period average)	PA.NUS.FCRF
Lao PDR	LAO	Official exchange rate (LCU per US$, period average)	PA.NUS.FCRF	80.0002	80.0002	80.0002	80.0002	240	240	240	240	240	240	240	240	510.001	600.001	600.001	725.001	429.167	200	333.333	367.5	10	21.6667	35	35	35	55	95	187.5	400.375	591.5	707.75	702.083	716.083	716.25	717.667	804.691	921.022	1259.98	3298.33	7102.02	7887.64	8954.58	10056.3	10569	10585.4	10655.2
Lebanon	LBN	Official exchange rate (LCU per US$, period average)	PA.NUS.FCRF	3.16935	3.07862	3.00904	3.09729	3.07366	3.07185	3.13075	3.20452	3.15682	3.25458	3.26898	3.22773	3.05072	2.6104	2.32776	2.30198	2.87159	3.06896	2.95537	3.24275	3.43611	4.31387	4.74353	4.52817	6.51109	16.417	38.3699	224.596	409.23	496.689	695.089	928.227	1712.79	1741.36	1680.07	1621.41	1571.44	1539.45	1516.13	1507.5	1507.5	1507.5	1507.5	1507.5	1507.5	1507.5
Liberia	LBR	Official exchange rate (LCU per US$, period average)	PA.NUS.FCRF	1	1	1	1	1	1	1	1	1	1	1	1	1	1	23.7194	46.4387	46.4387	46.4387	46.4387	46.4387	46.4387	46.4387	46.4387	46.4387	46.4387	46.4387	46.4387	46.4387	46.4387	46.4387	46.4387	46.4387	46.4387	46.4387	46.4387	49.8383	46.8375	50.57	41.5075	41.9025	40.9025	48.5919	61.7542	59.3788	54.9058	57.0958
Libya	LBY	Official exchange rate (LCU per US$, period average)	PA.NUS.FCRF	0.357143	0.357143	0.357143	0.357143	0.357143	0.357143	0.357143	0.357143	0.357143	0.357143	0.357143	0.356326	0.328947	0.300026	0.296051	0.296051	0.296051	0.296051	0.296051	0.296051	0.296051	0.296052	0.296053	0.296053	0.296053	0.296053	0.315396	0.297029	0.285766	0.299602	0.283177	0.280728	0.281553	0.30437	0.348368	0.418145	0.4368	0.460866	0.467574	0.463811	0.51219	0.605064	1.27068	1.29294	1.30497	1.30838
St. Lucia	LCA	Official exchange rate (LCU per US$, period average)	PA.NUS.FCRF	1.71429	1.71429	1.71429	1.71429	1.71429	1.71429	1.71429	1.76191	2	2	2	1.97487	1.92128	1.95922	2.05323	2.1698	2.61467	2.7	2.7	2.7	2.7	2.7	2.7	2.7	2.7	2.7	2.7	2.7	2.7	2.7	2.7	2.7	2.7	2.7	2.7	2.7	2.7	2.7	2.7	2.7	2.7	2.7	2.7	2.7	2.7	2.7
Latin America & Caribbean	LCN	Official exchange rate (LCU per US$, period average)	PA.NUS.FCRF
Least developed countries: UN classification	LDC	Official exchange rate (LCU per US$, period average)	PA.NUS.FCRF
Low income	LIC	Official exchange rate (LCU per US$, period average)	PA.NUS.FCRF
Liechtenstein	LIE	Official exchange rate (LCU per US$, period average)	PA.NUS.FCRF
Sri Lanka	LKA	Official exchange rate (LCU per US$, period average)	PA.NUS.FCRF	4.7619	4.7619	4.7619	4.7619	4.7619	4.7619	4.7619	4.86111	5.95237	5.95237	5.95237	5.93495	5.97032	6.4025	6.65075	7.00717	8.412	8.87283	15.6107	15.5718	16.5344	19.2457	20.8122	23.5286	25.4382	27.1626	28.0173	29.4447	31.8068	36.0471	40.0629	41.3715	43.8296	48.3222	49.4151	51.2516	55.2714	58.9946	64.4501	70.6355	77.0051	89.383	95.6621	96.521	101.194	100.498
Lower middle income	LMC	Official exchange rate (LCU per US$, period average)	PA.NUS.FCRF
Low & middle income	LMY	Official exchange rate (LCU per US$, period average)	PA.NUS.FCRF
Lesotho	LSO	Official exchange rate (LCU per US$, period average)	PA.NUS.FCRF	0.714286	0.714286	0.714286	0.714286	0.714286	0.714286	0.714286	0.714286	0.714286	0.714286	0.714286	0.715217	0.768725	0.693959	0.679477	0.739508	0.869565	0.869565	0.869565	0.842023	0.778834	0.877579	1.08582	1.1141	1.47528	2.22867	2.28503	2.03603	2.27347	2.62268	2.58732	2.76132	2.85201	3.26774	3.5508	3.62709	4.29935	4.60796	5.52828	6.10948	6.93983	8.60918	10.5407	7.56475	6.45969	6.35933
Late-demographic dividend	LTE	Official exchange rate (LCU per US$, period average)	PA.NUS.FCRF
Lithuania	LTU	Official exchange rate (LCU per US$, period average)	PA.NUS.FCRF																																	1.77275	4.34406	3.97775	4	4	4	4	4	4	4	3.67696	3.06087	2.78059	2.77402
Luxembourg	LUX	Official exchange rate (LCU per US$, period average)	PA.NUS.FCRF	50	50	50	50	50	50	50	50	50	50	50	49.057	44.0146	38.9765	38.9515	36.7789	38.6052	35.8427	31.4921	29.3187	29.2417	37.1292	45.6906	51.1317	57.7839	59.378	44.6719	37.3341	36.7683	39.404	33.4179	34.1482	32.1495	34.5965	33.4565	29.48	30.9615	35.7739	36.2986
Latvia	LVA	Official exchange rate (LCU per US$, period average)	PA.NUS.FCRF																																	0.736467	0.675333	0.55975	0.527583	0.55075	0.580917	0.589833	0.585167	0.6065	0.627917	0.618192	0.571475	0.540233	0.564717
Macao SAR, China	MAC	Official exchange rate (LCU per US$, period average)	PA.NUS.FCRF								6.07579	6.07158	6.03614	6.0514	5.94737	5.71456	4.92875	5.03976	5.12644	6.06145	5.57379	5.02917	5.17667	5.095	5.75167	6.22583	7.46417	8.03535	7.99884	8.01316	8.00981	8.04059	8.03388	8.02099	8.00425	7.97234	7.96755	7.96028	7.96776	7.9664	7.97529	7.97877	7.99185	8.0259	8.0335	8.03343	8.02124	8.02217	8.01106
St. Martin (French part)	MAF	Official exchange rate (LCU per US$, period average)	PA.NUS.FCRF
Morocco	MAR	Official exchange rate (LCU per US$, period average)	PA.NUS.FCRF	5.06049	5.06049	5.06049	5.06049	5.06049	5.06049	5.06049	5.06049	5.06049	5.06049	5.06049	5.04996	4.59248	4.10692	4.36977	4.05249	4.41931	4.50335	4.16667	3.89913	3.93665	5.1723	6.02302	7.11132	8.81054	10.0625	9.10444	8.35923	8.20915	8.48817	8.24234	8.70655	8.53787	9.29871	9.20271	8.54024	8.71588	9.52711	9.60442	9.80442	10.6256	11.303	11.0206	9.57438	8.86802	8.86501
Monaco	MCO	Official exchange rate (LCU per US$, period average)	PA.NUS.FCRF
Moldova	MDA	Official exchange rate (LCU per US$, period average)	PA.NUS.FCRF																																				4.4958	4.60448	4.62358	5.3707	10.5158	12.4342	12.8651	13.5705	13.9449	12.3297	12.5996
Madagascar	MDG	Official exchange rate (LCU per US$, period average)	PA.NUS.FCRF	49.3706	49.3706	49.3706	49.3706	49.3706	49.3706	49.3706	49.3706	49.3706	51.942	55.5419	55.4263	50.4053	44.5777	48.1407	42.8624	47.7899	49.1357	45.131	42.5442	42.2557	54.3461	69.9472	86.0898	115.329	132.495	135.268	213.843	281.421	320.688	298.829	367.072	372.793	382.757	613.467	853.126	812.25	1018.18	1088.28	1256.76	1353.5	1317.7	1366.39	1238.33	1868.86	2003.03
Maldives	MDV	Official exchange rate (LCU per US$, period average)	PA.NUS.FCRF	4.7619	4.7619	4.7619	4.7619	4.7619	4.7619	4.7619	4.76091	4.75	4.75	4.75	4.73442	4.375	3.98567	3.93	5.76483	8.36467	8.76675	8.96875	7.48858	7.55	7.55	7.17367	7.05	7.05	7.09808	7.15073	9.223	8.78458	9.04083	9.55174	10.2527	10.5692	10.957	11.5858	11.77	11.77	11.77	11.77	11.77	11.77	12.2421	12.8	12.8	12.8	12.8
Middle East & North Africa	MEA	Official exchange rate (LCU per US$, period average)	PA.NUS.FCRF
Mexico	MEX	Official exchange rate (LCU per US$, period average)	PA.NUS.FCRF	0.0125	0.0125	0.0125	0.0125	0.0125	0.0125	0.0125	0.0125	0.0125	0.0125	0.0125	0.0125	0.0125	0.0125	0.0125	0.0125	0.0154258	0.0225729	0.0227673	0.0228054	0.022951	0.0245146	0.0564017	0.120094	0.167828	0.256872	0.611773	1.37818	2.27311	2.46147	2.8126	3.01843	3.0949	3.11562	3.37512	6.41943	7.59945	7.91846	9.13604	9.5604	9.45556	9.34234	9.65596	10.789	11.286	10.8979
Marshall Islands	MHL	Official exchange rate (LCU per US$, period average)	PA.NUS.FCRF
Middle income	MIC	Official exchange rate (LCU per US$, period average)	PA.NUS.FCRF
North Macedonia	MKD	Official exchange rate (LCU per US$, period average)	PA.NUS.FCRF																																			43.2632	37.8818	39.9811	50.0035	54.4617	56.9018	65.9039	68.0371	64.3498	54.3223	49.4099	49.2837
Mali	MLI	Official exchange rate (LCU per US$, period average)	PA.NUS.FCRF	245.195	245.26	245.014	245.016	245.027	245.061	245.678	246.001	247.565	259.961	276.403	275.356	252.028	222.889	240.705	214.313	238.95	245.68	225.656	212.722	211.28	271.731	328.606	381.066	436.957	449.263	346.306	300.537	297.848	319.008	272.265	282.107	264.692	283.163	555.205	499.148	511.552	583.669	589.952	615.473	710.208	732.398	693.713	579.897	527.338	527.258
Malta	MLT	Official exchange rate (LCU per US$, period average)	PA.NUS.FCRF	0.357143	0.357143	0.357143	0.357143	0.357143	0.357143	0.357143	0.362103	0.416667	0.416667	0.416667	0.407108	0.381577	0.368797	0.385482	0.384783	0.425136	0.422309	0.385383	0.35847	0.345427	0.386701	0.412142	0.432449	0.461034	0.469155	0.392992	0.345492	0.330857	0.348492	0.31779	0.323242	0.318923	0.382289	0.377921	0.353059	0.360456	0.385966	0.38846	0.398898	0.43815	0.450042	0.43362	0.377233	0.344663	0.345777
Myanmar	MMR	Official exchange rate (LCU per US$, period average)	PA.NUS.FCRF	4.7619	4.7619	4.7619	4.7619	4.7619	4.7619	4.7619	4.7619	4.7619	4.7619	4.7619	4.76484	5.45949	4.93106	4.86252	6.3794	6.70675	7.0676	6.79826	6.58576	6.53814	7.22034	7.70906	7.9604	8.30327	8.47485	7.33038	6.65345	6.39454	6.7049	6.33856	6.2837	6.10453	6.15697	5.97491	5.66704	5.91757	6.24183	6.34316	6.28579	6.51673	6.74891	6.64208	6.13893	5.80583	5.81817
Middle East & North Africa (excluding high income)	MNA	Official exchange rate (LCU per US$, period average)	PA.NUS.FCRF
Montenegro	MNE	Official exchange rate (LCU per US$, period average)	PA.NUS.FCRF																																								0.938283	1.08271	1.11653	1.05756	0.884048	0.803922	0.8038
Mongolia	MNG	Official exchange rate (LCU per US$, period average)	PA.NUS.FCRF																																8.01167	35.8333	295.011	412.721	448.613	548.403	789.992	840.828	1021.87	1076.67	1097.7	1110.31	1146.54	1185.3	1205.25
Northern Mariana Islands	MNP	Official exchange rate (LCU per US$, period average)	PA.NUS.FCRF
Mozambique	MOZ	Official exchange rate (LCU per US$, period average)	PA.NUS.FCRF	0.02875	0.02875	0.02875	0.02875	0.02875	0.02875	0.02875	0.02875	0.02875	0.02875	0.02875	0.0283121	0.0270534	0.0245152	0.0254082	0.0255527	0.0302291	0.0304072	0.03	0.03	0.0324002	0.0353495	0.0377697	0.0401833	0.0424428	0.0431807	0.0404289	0.290731	0.524645	0.744918	0.929089	1.43447	2.51655	3.87424	6.03859	9.02433	11.2937	11.5436	11.8746	12.7751	15.2272	20.7036	23.678	23.7823	22.5813	23.061
Mauritania	MRT	Official exchange rate (LCU per US$, period average)	PA.NUS.FCRF	4.93699	4.93699	4.93699	4.93699	4.93699	4.93699	4.93699	4.93699	4.93699	5.19416	5.55419	5.54263	5.04053	4.45777	4.53333	4.31042	4.50222	4.55871	4.61625	4.58925	4.59141	4.82958	5.17692	5.48117	6.38033	7.7085	7.4375	7.38783	7.52608	8.3051	8.0609	8.19458	8.70267	12.0806	12.3575	12.9768	13.7222	15.1853	18.8476	20.9514	23.8923	25.5629	27.1739	26.303		26.5528
Mauritius	MUS	Official exchange rate (LCU per US$, period average)	PA.NUS.FCRF	4.7619	4.7619	4.7619	4.7619	4.7619	4.7619	4.7619	4.82804	5.55555	5.55555	5.55555	5.48576	5.33853	5.44227	5.70308	6.0268	6.68152	6.60731	6.16327	6.30811	7.68429	8.93654	10.8725	11.7062	13.8003	15.4425	13.4664	12.8782	13.4377	15.2498	14.8635	15.6523	15.5632	17.648	17.9604	17.3863	17.9481	21.0573	23.9927	25.1858	26.2496	29.1293	29.962	27.9015	27.4985	29.4962
Malawi	MWI	Official exchange rate (LCU per US$, period average)	PA.NUS.FCRF	0.714285	0.714285	0.714285	0.714285	0.714285	0.714285	0.714285	0.724206	0.833333	0.833333	0.833333	0.830894	0.801558	0.819262	0.841203	0.863833	0.913011	0.902928	0.843745	0.816878	0.812096	0.895299	1.05551	1.17476	1.41338	1.7191	1.86107	2.20874	2.5613	2.75952	2.72888	2.80331	3.60328	4.40278	8.7364	15.2837	15.3085	16.4442	31.0727	44.0881	59.5438	72.1973	76.6866	97.4325	108.898	118.42
Malaysia	MYS	Official exchange rate (LCU per US$, period average)	PA.NUS.FCRF	3.06122	3.06122	3.06122	3.06122	3.06122	3.06122	3.06122	3.06122	3.06122	3.06122	3.06122	3.05226	2.81956	2.44333	2.40707	2.39378	2.54157	2.46128	2.31604	2.18844	2.17688	2.30412	2.33539	2.32125	2.34364	2.48304	2.58144	2.51964	2.61878	2.70884	2.70487	2.75007	2.54738	2.57409	2.62426	2.5044	2.51594	2.81319	3.92437	3.8	3.8	3.8	3.8	3.8	3.8	3.78709
North America	NAC	Official exchange rate (LCU per US$, period average)	PA.NUS.FCRF
Namibia	NAM	Official exchange rate (LCU per US$, period average)	PA.NUS.FCRF			0.713265	0.715287	0.717259	0.716334	0.716983	0.71705	0.716998	0.718057	0.716414	0.713048	0.772828	0.694114	0.679477	0.739508	0.869565	0.869565	0.869565	0.842023	0.778834	0.877579	1.08582	1.1141	1.47528	2.22867	2.28503	2.03603	2.27347	2.62268	2.58732	2.76132	2.85201	3.26774	3.5508	3.62709	4.29935	4.60796	5.52828	6.10948	6.93983	8.60918	10.5407	7.56475	6.45969	6.37712
New Caledonia	NCL	Official exchange rate (LCU per US$, period average)	PA.NUS.FCRF	89.765	89.765	89.765	89.765	89.765	89.765	89.765	89.765	89.765	94.44	100.985	100.689	91.646	81.0502	87.5285	77.9316	86.8907	89.3376	82.0563	77.353	76.8286	98.811	119.493	138.569	158.893	163.368	125.929	109.285	108.308	116.002	99.0049	102.584	96.2511	102.968	100.946	90.7541	93.0094	106.122	107.264	111.967	129.201	133.238	126.2	105.495	95.9333	95.9188
Niger	NER	Official exchange rate (LCU per US$, period average)	PA.NUS.FCRF	245.195	245.26	245.014	245.016	245.027	245.061	245.678	246.001	247.565	259.961	276.403	275.356	252.028	222.889	240.705	214.313	238.95	245.68	225.656	212.722	211.28	271.731	328.606	381.066	436.957	449.263	346.306	300.537	297.848	319.008	272.265	282.107	264.692	283.163	555.205	499.148	511.552	583.669	589.952	615.473	710.208	732.398	693.713	579.897	527.338	527.258
Nigeria	NGA	Official exchange rate (LCU per US$, period average)	PA.NUS.FCRF	0.714286	0.714286	0.714286	0.714286	0.714286	0.714286	0.714286	0.714286	0.714286	0.714286	0.714286	0.712856	0.657895	0.657895	0.630282	0.615502	0.626601	0.644701	0.635272	0.604007	0.546781	0.617708	0.673461	0.72441	0.766527	0.893774	1.75452	4.01604	4.53697	7.36473	8.03829	9.90949	17.2984	22.0654	21.996	21.8953	21.8844	21.8861	21.886	92.3381	101.697	111.231	120.578	129.222	132.888	131.274
Nicaragua	NIC	Official exchange rate (LCU per US$, period average)	PA.NUS.FCRF	2.06064e-09	2.06064e-09	2.06064e-09	2.06064e-09	2.06064e-09	2.06064e-09	2.06064e-09	2.06064e-09	2.06064e-09	2.06064e-09	2.06064e-09	2.06064e-09	2.06064e-09	2.06062e-09	2.06064e-09	2.06064e-09	2.06064e-09	2.06064e-09	2.06064e-09	2.78826e-09	2.94742e-09	2.94742e-09	2.94742e-09	2.94767e-09	2.94767e-09	7.77303e-09	1.95028e-08	2.05293e-08	5.39462e-05	0.0031309	0.140922	4.27083	5	5.62041	6.72288	7.54559	8.4355	9.44808	10.5819	11.8093	12.6844	13.3719	14.2513	15.1046	15.9372	16.7333
Netherlands	NLD	Official exchange rate (LCU per US$, period average)	PA.NUS.FCRF	3.8	3.65	3.62	3.62	3.62	3.62	3.62	3.62	3.62	3.62	3.62	3.51708	3.2095	2.79555	2.68838	2.52899	2.64394	2.45425	2.16358	2.00599	1.98812	2.4952	2.67021	2.85412	3.20868	3.3214	2.45002	2.0257	1.97658	2.12074	1.82094	1.86967	1.75847	1.85731	1.82	1.60568	1.6859	1.95127	1.98373
Norway	NOR	Official exchange rate (LCU per US$, period average)	PA.NUS.FCRF	7.14286	7.14286	7.14286	7.14286	7.14286	7.14286	7.14286	7.14286	7.14286	7.14286	7.14286	7.05591	6.58825	5.76583	5.53971	5.22694	5.45652	5.3235	5.24225	5.06407	4.93922	5.73951	6.45403	7.29637	8.16146	8.59723	7.39474	6.73745	6.51698	6.9045	6.25974	6.48294	6.2145	7.09413	7.05758	6.33516	6.44981	7.0734	7.5451	7.79917	8.80184	8.99165	7.98378	7.08022	6.74083	6.4425
Nepal	NPL	Official exchange rate (LCU per US$, period average)	PA.NUS.FCRF	7.5	7.619	7.619	7.619	7.619	7.619	7.61725	8.03417	10.125	10.125	10.125	10.125	10.125	10.5002	10.56	11.0028	12.5	12.5	12.1105	12	12	12.3363	13.2438	14.5452	16.4594	18.2464	21.2298	21.8192	23.2892	27.1888	29.3692	37.255	42.7175	48.6072	49.3975	51.8903	56.692	58.0095	65.9758	68.2394	71.0938	74.9493	77.8766	76.1414	73.6736	71.3675
Nauru	NRU	Official exchange rate (LCU per US$, period average)	PA.NUS.FCRF	0.892857	0.892857	0.892857	0.892857	0.892857	0.892857	0.892857	0.892857	0.892857	0.892857	0.892857	0.88267	0.838698	0.704114	0.696666	0.763871	0.818284	0.901825	0.873659	0.894641	0.878244	0.870215	0.985863	1.11001	1.13952	1.43189	1.49597	1.42818	1.27991	1.2646	1.28106	1.28376	1.36165	1.47056	1.36775	1.34903	1.27786	1.34738	1.59183	1.54995	1.72483	1.93344	1.84056	1.54191	1.35975	1.30947
New Zealand	NZL	Official exchange rate (LCU per US$, period average)	PA.NUS.FCRF	0.714288	0.715514	0.719194	0.719194	0.719194	0.719194	0.719194	0.733666	0.892857	0.892857	0.892857	0.880607	0.83668	0.736812	0.715403	0.832307	1.00489	1.03031	0.964425	0.978502	1.02668	1.15279	1.33261	1.49677	1.76399	2.02337	1.91316	1.69456	1.5264	1.67215	1.6762	1.73351	1.86179	1.85051	1.68652	1.52388	1.45485	1.51242	1.86825	1.88961	2.20115	2.37875	2.16219	1.7221	1.50868	1.42027
OECD members	OED	Official exchange rate (LCU per US$, period average)	PA.NUS.FCRF
Oman	OMN	Official exchange rate (LCU per US$, period average)	PA.NUS.FCRF	0.357143	0.357143	0.357143	0.357143	0.357143	0.357143	0.357143	0.362103	0.416667	0.416667	0.416667	0.415447	0.383773	0.350676	0.3454	0.3454	0.3454	0.3454	0.3454	0.3454	0.3454	0.3454	0.3454	0.3454	0.345397	0.345395	0.381982	0.3845	0.3845	0.3845	0.3845	0.3845	0.3845	0.3845	0.3845	0.3845	0.3845	0.3845	0.3845	0.3845	0.3845	0.3845	0.3845	0.3845	0.3845	0.3845
Other small states	OSS	Official exchange rate (LCU per US$, period average)	PA.NUS.FCRF
Pakistan	PAK	Official exchange rate (LCU per US$, period average)	PA.NUS.FCRF	4.7619	4.7619	4.7619	4.7619	4.7619	4.7619	4.7619	4.7619	4.7619	4.7619	4.7619	4.7619	8.68138	9.99425	9.9	9.9	9.9	9.9	9.9	9.9	9.9	9.9	11.8475	13.117	14.0463	15.9284	16.6475	17.3988	18.0033	20.5415	21.7074	23.8008	25.0828	28.1072	30.5666	31.6427	36.0787	41.1115	45.0467	49.5007	53.6482	61.9272	59.7238	57.752	58.2579	59.5145
Panama	PAN	Official exchange rate (LCU per US$, period average)	PA.NUS.FCRF	1	1	1	1	1	1	1	1	1	1	1	1	1	1	1	1	1	1	1	1	1	1	1	1	1	1	1	1	1	1	1	1	1	1	1	1	1	1	1	1	1	1	1	1	1	1
Peru	PER	Official exchange rate (LCU per US$, period average)	PA.NUS.FCRF	2.72992e-08	2.68167e-08	2.682e-08	2.682e-08	2.682e-08	2.682e-08	2.682e-08	3.02483e-08	3.87e-08	3.87e-08	3.87e-08	3.87e-08	3.87e-08	3.87e-08	3.87e-08	4.03708e-08	5.57558e-08	8.42348e-08	1.56349e-07	2.24719e-07	2.88855e-07	4.22318e-07	6.97567e-07	1.62863e-06	3.46685e-06	1.09749e-05	1.39475e-05	1.68358e-05	0.000128832	0.00266619	0.187886	0.7725	1.24583	1.98832	2.195	2.25333	2.45333	2.66417	2.93	3.38333	3.49	3.50683	3.5165	3.47847	3.41317	3.29584
Philippines	PHL	Official exchange rate (LCU per US$, period average)	PA.NUS.FCRF	2.015	2.02	3.72785	3.91042	3.91001	3.90917	3.9	3.9	3.9	3.9	5.90435	6.43171	6.67484	6.75628	6.78787	7.2479	7.44026	7.40282	7.36576	7.37755	7.51143	7.89965	8.54	11.1127	16.6987	18.6073	20.3857	20.5677	21.0947	21.7367	24.3105	27.4786	25.5125	27.1198	26.4172	25.7145	26.2161	29.4707	40.8931	39.089	44.1923	50.9926	51.6036	54.2033	56.0399	55.0855
Palau	PLW	Official exchange rate (LCU per US$, period average)	PA.NUS.FCRF																																														1
Papua New Guinea	PNG	Official exchange rate (LCU per US$, period average)	PA.NUS.FCRF	0.892857	0.892857	0.892857	0.892857	0.892857	0.892857	0.892857	0.892857	0.892857	0.892857	0.892857	0.882758	0.835039	0.704114	0.696666	0.763893	0.792807	0.791408	0.708925	0.711757	0.670946	0.672967	0.738458	0.836146	0.898552	1.00031	0.971414	0.907899	0.867053	0.858797	0.955	0.951709	0.964663	0.978177	1.01134	1.27984	1.31907	1.43797	2.07359	2.57077	2.78216	3.38872	3.89522	3.56345	3.22254	3.10195
Poland	POL	Official exchange rate (LCU per US$, period average)	PA.NUS.FCRF	0.0004	0.0004	0.0004	0.0004	0.0004	0.0004	0.0004	0.0004	0.0004	0.0004	0.0004	0.000389333	0.000368	0.000335	0.000332	0.000332	0.000332	0.000332	0.000581	0.00332	0.00442167	0.00511525	0.00848242	0.009155	0.011324	0.0147142	0.0175287	0.0265083	0.0430546	0.143918	0.95	1.05761	1.36264	1.8115	2.27228	2.42498	2.6961	3.27929	3.4754	3.96711	4.34607	4.0939	4.08003	3.88908	3.65764	3.23548
Pre-demographic dividend	PRE	Official exchange rate (LCU per US$, period average)	PA.NUS.FCRF
Puerto Rico	PRI	Official exchange rate (LCU per US$, period average)	PA.NUS.FCRF
Korea, Dem. People's Rep.	PRK	Official exchange rate (LCU per US$, period average)	PA.NUS.FCRF
Portugal	PRT	Official exchange rate (LCU per US$, period average)	PA.NUS.FCRF	28.75	28.75	28.75	28.75	28.75	28.75	28.75	28.75	28.75	28.75	28.75	28.3602	27.0534	24.5152	25.4082	25.5527	30.2291	38.2769	43.9373	48.9235	50.0621	61.5464	79.4733	110.78	146.39	170.395	149.587	140.882	143.954	157.458	142.555	144.482	134.998	160.8	165.993	151.106	154.244	175.312	180.104
Paraguay	PRY	Official exchange rate (LCU per US$, period average)	PA.NUS.FCRF	123.167	126	126	126	126	126	126	126	126	126	126	126	126	126	126	126	126	126	126	126	126	126	126	126	201	306.667	339.167	550	550	1056.22	1229.81	1325.18	1500.26	1744.35	1904.76	1963.02	2056.81	2177.86	2726.49	3119.07	3486.35	4105.93	5716.26	6424.34	5974.58	6177.93
West Bank and Gaza	PSE	Official exchange rate (LCU per US$, period average)	PA.NUS.FCRF
Pacific island small states	PSS	Official exchange rate (LCU per US$, period average)	PA.NUS.FCRF
Post-demographic dividend	PST	Official exchange rate (LCU per US$, period average)	PA.NUS.FCRF
French Polynesia	PYF	Official exchange rate (LCU per US$, period average)	PA.NUS.FCRF	89.765	89.765	89.765	89.765	89.765	89.765	89.765	89.765	89.765	94.44	100.985	100.689	91.646	81.0502	87.5285	77.9316	86.8907	89.3376	82.0563	77.353	76.8286	98.811	119.493	138.569	158.893	163.368	125.929	109.285	108.308	116.002	99.0049	102.584	96.2511	102.968	100.946	90.7541	93.0094	106.122	107.264	111.967	129.201	133.238	126.2	105.495	95.9333	95.9188
Qatar	QAT	Official exchange rate (LCU per US$, period average)	PA.NUS.FCRF							4.7619	4.7619	4.7619	4.7619	4.7619	4.74796	4.38598	3.99629	3.9474	3.93072	3.96343	3.95902	3.8769	3.77332	3.65697	3.64	3.64	3.64	3.64	3.64	3.64	3.64	3.64	3.64	3.64	3.64	3.64	3.64	3.64	3.64	3.64	3.64	3.64	3.64	3.64	3.64	3.64	3.64	3.64	3.64
Romania	ROU	Official exchange rate (LCU per US$, period average)	PA.NUS.FCRF	0.0006	0.0006	0.0006	0.0006	0.0006	0.0006	0.0006	0.0006	0.0006	0.0006	0.0006	0.0006	0.000553	0.00187942	0.002	0.002	0.002	0.002	0.00183602	0.0018	0.0018	0.0015	0.0015	0.00171785	0.00212802	0.00171414	0.00161534	0.0014557	0.00142769	0.00149216	0.00224321	0.00763872	0.0307953	0.0760051	0.165509	0.203328	0.308422	0.716794	0.887558	1.53328	2.17087	2.90608	3.30554	3.32001	3.26366	2.91365
Russian Federation	RUS	Official exchange rate (LCU per US$, period average)	PA.NUS.FCRF																																		0.991667			5.12083	5.78483	9.70508	24.6199	28.1292	29.1685	31.3485	30.692	28.8137	28.2844
Rwanda	RWA	Official exchange rate (LCU per US$, period average)	PA.NUS.FCRF	50	50	50	50	50	50	87.5	100	100	100	100	99.7073	92.105	83.922	92.3018	92.2773	97.0123	95.9351	89.4879	86.6907	86.0639	87.1603	93.06	96.0939	100.233	101.245	87.5909	79.4606	76.4477	80.149	83.7041	125.164	133.939	144.237	140.704	262.182	306.82	301.53	312.314	333.942	389.696	442.992	475.365	537.655	577.449	557.823
South Asia	SAS	Official exchange rate (LCU per US$, period average)	PA.NUS.FCRF
Saudi Arabia	SAU	Official exchange rate (LCU per US$, period average)	PA.NUS.FCRF	4.5	4.5	4.5	4.5	4.5	4.5	4.5	4.5	4.5	4.5	4.5	4.48683	4.14475	3.70659	3.55	3.51761	3.53	3.52506	3.39956	3.36084	3.32674	3.38251	3.42817	3.45476	3.52381	3.62214	3.70625	3.75	3.75	3.75	3.75	3.75	3.75	3.75	3.75	3.75	3.75	3.75	3.75	3.75	3.75	3.75	3.75	3.75	3.75	3.75
Sudan	SDN	Official exchange rate (LCU per US$, period average)	PA.NUS.FCRF	0.0003482	0.0003482	0.0003482	0.0003482	0.0003482	0.0003482	0.0003482	0.0003482	0.0003482	0.0003482	0.0003482	0.0003482	0.0003482	0.0003482	0.0003482	0.0003482	0.0003482	0.000348206	0.000377452	0.000429167	0.0005	0.000558858	0.0009523	0.0013	0.0013	0.00230402	0.0025	0.003	0.0045	0.0045	0.0045	0.00695564	0.0974317	0.159314	0.289609	0.580874	1.25079	1.57574	2.00802	2.5255	2.57123	2.58702	2.63306	2.60983	2.57905	2.43606
Senegal	SEN	Official exchange rate (LCU per US$, period average)	PA.NUS.FCRF	245.195	245.26	245.014	245.016	245.027	245.061	245.678	246.001	247.565	259.961	276.403	275.356	252.028	222.889	240.705	214.313	238.95	245.68	225.656	212.722	211.28	271.731	328.606	381.066	436.957	449.263	346.306	300.537	297.848	319.008	272.265	282.107	264.692	283.163	555.205	499.148	511.552	583.669	589.952	615.473	710.208	732.398	693.713	579.897	527.338	527.258
Singapore	SGP	Official exchange rate (LCU per US$, period average)	PA.NUS.FCRF	3.06122	3.06122	3.06122	3.06122	3.06122	3.06122	3.06122	3.06122	3.06122	3.06122	3.06122	3.0507	2.8125	2.45737	2.43687	2.3713	2.47084	2.4394	2.27402	2.17456	2.14121	2.11269	2.14002	2.11305	2.13308	2.20015	2.17742	2.10598	2.01242	1.95026	1.81253	1.72755	1.62897	1.61579	1.52744	1.41738	1.41004	1.48481	1.6736	1.69496	1.72396	1.79172	1.79059	1.74218	1.69023	1.6644
Solomon Islands	SLB	Official exchange rate (LCU per US$, period average)	PA.NUS.FCRF	0.892857	0.892857	0.892857	0.892857	0.892857	0.892857	0.892857	0.892857	0.892857	0.892857	0.892857	0.881616	0.8373	0.704114	0.698085	0.763867	0.818283	0.901817	0.873658	0.865964	0.829827	0.870166	0.971104	1.14856	1.27372	1.48077	1.7415	2.00329	2.08252	2.29324	2.52878	2.71475	2.9281	3.18773	3.29136	3.4059	3.56636	3.71694	4.81565	4.83814	5.08893	5.27798	6.74877	7.50594	7.48474	7.52987
Sierra Leone	SLE	Official exchange rate (LCU per US$, period average)	PA.NUS.FCRF	0.714286	0.714286	0.714286	0.714286	0.714286	0.714286	0.714286	0.724207	0.833333	0.833333	0.833333	0.830894	0.800782	0.816342	0.855461	0.904022	1.11284	1.1465	1.04704	1.05697	1.0498	1.1591	1.23865	1.88533	2.50995	5.09416	16.0921	34.0425	32.5141	59.8128	151.446	295.344	499.442	567.459	586.74	755.216	920.732	981.482	1563.62	1804.19	2092.12	1986.15	2099.03	2347.94	2701.3	2889.59
El Salvador	SLV	Official exchange rate (LCU per US$, period average)	PA.NUS.FCRF	2.5	2.5	2.5	2.5	2.5	2.5	2.5	2.5	2.5	2.5	2.5	2.5	2.50001	2.5	2.5	2.5	2.5	2.5	2.5	2.5	2.5	2.5	2.5	2.5	2.5	2.5	4.85215	5	5	5	6.84833	8.01667	8.36083	8.70251	8.72875	8.75458	8.755	8.75625	8.755	8.755	8.755	1	1	1	1	1
San Marino	SMR	Official exchange rate (LCU per US$, period average)	PA.NUS.FCRF													583.217	582.996	650.343	652.849	832.335	882.388	848.663	830.862	856.447	1136.76	1352.51	1518.85	1756.96	1909.44	1490.81	1296.07	1301.63	1372.09	1198.1	1240.61	1232.41	1573.67	1612.44	1628.93	1542.95	1703.1	1736.21	0.938283	1.08271	1.11653	1.05756	0.884048	0.803922	0.8038
Somalia	SOM	Official exchange rate (LCU per US$, period average)	PA.NUS.FCRF	7.14286	7.14286	7.14286	7.14286	7.14286	7.14286	7.14286	7.14286	7.14286	7.14286	7.14286	7.12856	6.98012	6.2815	6.295	6.295	6.295	6.295	6.295	6.295	6.295	6.295	10.7503	15.7877	20.0185	39.4871	72	105.177	170.453	490.675
Serbia	SRB	Official exchange rate (LCU per US$, period average)	PA.NUS.FCRF																																						5.9123	10.0308	11.6615	63.1659	66.9137	64.4052	57.59	58.3757	66.7178
Sub-Saharan Africa (excluding high income)	SSA	Official exchange rate (LCU per US$, period average)	PA.NUS.FCRF
South Sudan	SSD	Official exchange rate (LCU per US$, period average)	PA.NUS.FCRF
Sub-Saharan Africa	SSF	Official exchange rate (LCU per US$, period average)	PA.NUS.FCRF
Small states	SST	Official exchange rate (LCU per US$, period average)	PA.NUS.FCRF
Sao Tome and Principe	STP	Official exchange rate (LCU per US$, period average)	PA.NUS.FCRF	0.02875	0.02875	0.02875	0.02875	0.02875	0.02875	0.02875	0.02875	0.02875	0.02875	0.02875	0.0283602	0.0270534	0.0245152	0.0254082	0.0255432	0.0302291	0.0375581	0.0361547	0.0350246	0.0347714	0.0383995	0.0409986	0.0423352	0.0441587	0.0446044	0.038589	0.0542112	0.0863433	0.124672	0.143331		0.321337	0.429854	0.732628	1.42034	2.20316	4.55251	6.88324	7.11896	7.97817	8.84211	9.08832	9.34758	9.90232	10.558
Suriname	SUR	Official exchange rate (LCU per US$, period average)	PA.NUS.FCRF	0.001885	0.001885	0.001885	0.001885	0.001885	0.001885	0.001885	0.001885	0.001885	0.001885	0.001885	0.00188358	0.001785	0.001785	0.001785	0.001785	0.001785	0.001785	0.001785	0.001785	0.001785	0.001785	0.001785	0.001785	0.001785	0.001785	0.001785	0.001785	0.001785	0.001785	0.001785	0.001785	0.001785	0.001785	0.222461	0.442772	0.401018	0.401566	0.401606	0.834084	1.32249	2.17818	2.34675	2.60133	2.73358	2.73167
Slovak Republic	SVK	Official exchange rate (LCU per US$, period average)	PA.NUS.FCRF																																		30.7696	32.0448	29.7134	30.6537	33.6162	35.2334	41.3628	46.0352	48.3548	45.3267	36.7729	32.2569	31.0182
Slovenia	SVN	Official exchange rate (LCU per US$, period average)	PA.NUS.FCRF																																27.5712	81.287	113.242	128.809	118.518	135.364	159.688	166.134	181.769	222.656	242.749	240.248	207.114	192.381	192.705
Sweden	SWE	Official exchange rate (LCU per US$, period average)	PA.NUS.FCRF	5.17321	5.17321	5.17321	5.17321	5.17321	5.17321	5.17321	5.17321	5.17321	5.17321	5.17321	5.12591	4.76242	4.36725	4.43942	4.15219	4.35589	4.48164	4.51847	4.28708	4.22957	5.06344	6.28261	7.66711	8.2718	8.60392	7.12358	6.34044	6.12715	6.44688	5.91879	6.04747	5.82383	7.78343	7.71597	7.13327	6.70596	7.63489	7.94987	8.26243	9.16224	10.3291	9.73712	8.0863	7.34889	7.47309
Eswatini	SWZ	Official exchange rate (LCU per US$, period average)	PA.NUS.FCRF	0.714286	0.714286	0.714286	0.714286	0.714286	0.714286	0.714286	0.714286	0.714286	0.714286	0.714286	0.715217	0.768725	0.693959	0.679477	0.739508	0.869565	0.869565	0.869565	0.842023	0.778834	0.877579	1.08582	1.1141	1.47528	2.22867	2.28503	2.03603	2.27347	2.62268	2.58732	2.76132	2.85201	3.26774	3.5508	3.62709	4.29935	4.60796	5.52828	6.10948	6.93983	8.60918	10.5407	7.56475	6.45969	6.35933
Sint Maarten (Dutch part)	SXM	Official exchange rate (LCU per US$, period average)	PA.NUS.FCRF
Seychelles	SYC	Official exchange rate (LCU per US$, period average)	PA.NUS.FCRF	4.76189	4.76189	4.76189	4.76189	4.76189	4.76189	4.76189	4.82803	5.55555	5.55555	5.55555	5.48576	5.33853	5.44228	5.70309	6.0268	7.41888	7.64338	6.95247	6.33265	6.39195	6.31492	6.55254	6.76764	7.05887	7.13433	6.17679	5.60001	5.38357	5.64572	5.3369	5.28931	5.12198	5.18153	5.05586	4.76197	4.96998	5.02634	5.26219	5.34258	5.71382	5.85754	5.48003	5.40072	5.5	5.5
Syrian Arab Republic	SYR	Official exchange rate (LCU per US$, period average)	PA.NUS.FCRF	3.58	3.58	3.69	3.82	3.82	3.82	3.82	3.82	3.82	3.82	3.82	3.82	3.82	3.82325	3.73292	3.7	3.85267	3.925	3.925	3.925	3.925	3.925	3.925	3.925	3.925	3.925	3.925	3.925	11.225	11.225	11.225	11.225	11.225	11.225	11.225	11.225	11.225	11.225	11.225	11.225	11.225	11.225	11.225	11.225	11.225	11.225
Turks and Caicos Islands	TCA	Official exchange rate (LCU per US$, period average)	PA.NUS.FCRF
Chad	TCD	Official exchange rate (LCU per US$, period average)	PA.NUS.FCRF	245.195	245.26	245.014	245.016	245.027	245.061	245.678	246.001	247.565	259.961	276.403	275.356	252.028	222.889	240.705	214.313	238.95	245.68	225.656	212.722	211.28	271.731	328.606	381.066	436.957	449.263	346.306	300.537	297.848	319.008	272.265	282.107	264.692	283.163	555.205	499.148	511.552	583.669	589.952	615.473	710.208	732.398	693.713	579.897	527.338	527.258
East Asia & Pacific (IDA & IBRD countries)	TEA	Official exchange rate (LCU per US$, period average)	PA.NUS.FCRF
Europe & Central Asia (IDA & IBRD countries)	TEC	Official exchange rate (LCU per US$, period average)	PA.NUS.FCRF
Togo	TGO	Official exchange rate (LCU per US$, period average)	PA.NUS.FCRF	245.195	245.26	245.014	245.016	245.027	245.061	245.678	246.001	247.565	259.961	276.403	275.356	252.028	222.889	240.705	214.313	238.95	245.68	225.656	212.722	211.28	271.731	328.606	381.066	436.957	449.263	346.306	300.537	297.848	319.008	272.265	282.107	264.692	283.163	555.205	499.148	511.552	583.669	589.952	615.473	710.208	732.398	693.713	579.897	527.338	527.258
Thailand	THA	Official exchange rate (LCU per US$, period average)	PA.NUS.FCRF	21.1818	21.0584	20.8801	20.8301	20.8	20.8	20.8	20.8	20.8	20.8	20.8	20.8	20.8	20.6196	20.3751	20.3793	20.4001	20.4001	20.3361	20.4189	20.4764	21.8204	23.0001	23.0001	23.6394	27.1589	26.2989	25.7228	25.2939	25.702	25.5855	25.5168	25.4001	25.3196	25.15	24.9152	25.3427	31.3643	41.3594	37.8137	40.1118	44.4319	42.9601	41.4846	40.2224	40.2201
Tajikistan	TJK	Official exchange rate (LCU per US$, period average)	PA.NUS.FCRF																																	0.00246852	0.0103574	0.0244943	0.122859	0.2955	0.562333	0.776625	1.23779	2.07625	2.37219	2.76413	3.06137	2.97051	3.11657
Turkmenistan	TKM	Official exchange rate (LCU per US$, period average)	PA.NUS.FCRF																																			19.1983	110.917	3257.67	4143.42	4890.17	5200	5200	5200
Latin America & the Caribbean (IDA & IBRD countries)	TLA	Official exchange rate (LCU per US$, period average)	PA.NUS.FCRF
Timor-Leste	TLS	Official exchange rate (LCU per US$, period average)	PA.NUS.FCRF	1	1	1	1	1	1	1	1	1	1	1	1	1	1	1	1	1	1	1	1	1	1	1	1	1	1	1	1	1	1	1	1	1	1	1	1	1	1	1	1	1	1	1	1	1	1
Middle East & North Africa (IDA & IBRD countries)	TMN	Official exchange rate (LCU per US$, period average)	PA.NUS.FCRF
Tonga	TON	Official exchange rate (LCU per US$, period average)	PA.NUS.FCRF	0.892857	0.892857	0.892857	0.892857	0.892857	0.892857	0.892857	0.892857	0.892857	0.892857	0.892857	0.880608	0.819201	0.704114	0.695845	0.763902	0.818317	0.901861	0.873694	0.894677	0.87828	0.870249	0.985902	1.11006	1.13956	1.43195	1.49603	1.42824	1.27974	1.26374	1.28093	1.29611	1.34717	1.38409	1.32022	1.27094	1.23197	1.26352	1.49206	1.59913	1.7585	2.12357	2.19519	2.14589	1.97156	1.94304
South Asia (IDA & IBRD)	TSA	Official exchange rate (LCU per US$, period average)	PA.NUS.FCRF
Sub-Saharan Africa (IDA & IBRD countries)	TSS	Official exchange rate (LCU per US$, period average)	PA.NUS.FCRF
Trinidad and Tobago	TTO	Official exchange rate (LCU per US$, period average)	PA.NUS.FCRF	1.71429	1.71429	1.71429	1.71429	1.71429	1.71429	1.71429	1.7381	2	2	2	1.97488	1.92128	1.95922	2.05323	2.1698	2.43579	2.4	2.4	2.4	2.4	2.4	2.4	2.4	2.4	2.45	3.6	3.6	3.84375	4.25	4.25	4.25	4.25	5.3511	5.92493	5.9478	6.00507	6.25168	6.29831	6.2989	6.2998	6.23322	6.24868	6.2951	6.29899	6.29956
Tunisia	TUN	Official exchange rate (LCU per US$, period average)	PA.NUS.FCRF	0.42	0.42	0.42	0.42	0.44625	0.525	0.525	0.525	0.525	0.525	0.525	0.522917	0.477083	0.421596	0.436508	0.402267	0.428775	0.42895	0.416171	0.406462	0.404954	0.493804	0.590687	0.678767	0.776833	0.834496	0.794029	0.828662	0.857804	0.949321	0.878333	0.924621	0.884433	1.00374	1.01155	0.94575	0.973408	1.10591	1.13872	1.18623	1.37068	1.43871	1.42173	1.28846	1.24547	1.29743
Turkiye	TUR	Official exchange rate (LCU per US$, period average)	PA.NUS.FCRF	9.01692e-06	9.02e-06	9.02e-06	9.02e-06	9.03917e-06	9.04e-06	9.04e-06	9.04e-06	9.04e-06	9.04e-06	1.13285e-05	1.48667e-05	1.415e-05	1.415e-05	1.39271e-05	1.44421e-05	1.60531e-05	1.80022e-05	2.42822e-05	3.10775e-05	7.60381e-05	0.000111219	0.000162553	0.000225457	0.000366678	0.000521983	0.000674512	0.000857214	0.00142235	0.00212168	0.00260864	0.00417182	0.00687242	0.0109846	0.0296087	0.0458451	0.0814049	0.151865	0.260724	0.418783	0.625219	1.22559	1.50723	1.50089	1.42554	1.34358
Tuvalu	TUV	Official exchange rate (LCU per US$, period average)	PA.NUS.FCRF
Tanzania	TZA	Official exchange rate (LCU per US$, period average)	PA.NUS.FCRF	7.14286	7.14286	7.14286	7.14286	7.14286	7.14286	7.14286	7.14286	7.14286	7.14286	7.14286	7.14286	7.1429	7.02145	7.13498	7.36679	8.37677	8.28921	7.71205	8.21662	8.19659	8.28351	9.28259	11.1428	15.2922	17.4723	32.698	64.2604	99.2921	143.377	195.056	219.157	297.708	405.274	509.631	574.762	579.977	612.122	664.671	744.759	800.409	876.412	966.583	1038.42	1089.33	1128.93
Uganda	UGA	Official exchange rate (LCU per US$, period average)	PA.NUS.FCRF	0.07143	0.07143	0.07143	0.07143	0.07143	0.07143	0.07143	0.07143	0.07143	0.07143	0.07143	0.07143	0.07143	0.0702145	0.0713595	0.0742192	0.0826617	0.08259	0.0773567	0.0748283	0.07417	0.500523	0.940467	1.53862	3.59702	6.7202	14	42.8413	106.136	223.092	428.855	734.01	1133.83	1195.02	979.445	968.917	1046.08	1083.01	1240.31	1454.83	1644.48	1755.66	1797.55	1963.72	1810.3	1780.54
Ukraine	UKR	Official exchange rate (LCU per US$, period average)	PA.NUS.FCRF																																		0.045325	0.327514	1.47307	1.82947	1.86166	2.44954	4.13044	5.44023	5.37216	5.32662	5.33269	5.31918	5.12473
Upper middle income	UMC	Official exchange rate (LCU per US$, period average)	PA.NUS.FCRF
Uruguay	URY	Official exchange rate (LCU per US$, period average)	PA.NUS.FCRF	1.12967e-05	1.10092e-05	1.098e-05	1.46475e-05	1.64117e-05	2.90358e-05	5.38917e-05	0.000104962	0.000231854	0.000248	0.000248	0.000248	0.000530826	0.000857151	0.00118213	0.00223583	0.0033025	0.00464667	0.00602333	0.00783833	0.0090725	0.0107933	0.0138533	0.0343758	0.0558933	0.101156	0.151434	0.225522	0.358507	0.621178	1.16948	2.01766	3.02481	3.94109	5.04392	6.349	7.97183	9.44183	10.4719	11.3393	12.0996	13.3191	21.257	28.2087	28.7037	24.4786
United States	USA	Official exchange rate (LCU per US$, period average)	PA.NUS.FCRF	1	1	1	1	1	1	1	1	1	1	1	1	1	1	1	1	1	1	1	1	1	1	1	1	1	1	1	1	1	1	1	1	1	1	1	1	1	1	1	1	1	1	1	1	1	1
Uzbekistan	UZB	Official exchange rate (LCU per US$, period average)	PA.NUS.FCRF																																				29.775	40.0667	62.9167	94.4917	124.625	236.608
St. Vincent and the Grenadines	VCT	Official exchange rate (LCU per US$, period average)	PA.NUS.FCRF	1.71429	1.71429	1.71429	1.71429	1.71429	1.71429	1.71429	1.76191	2	2	2	1.97487	1.92128	1.95922	2.05323	2.1698	2.61467	2.7	2.7	2.7	2.7	2.7	2.7	2.7	2.7	2.7	2.7	2.7	2.7	2.7	2.7	2.7	2.7	2.7	2.7	2.7	2.7	2.7	2.7	2.7	2.7	2.7	2.7	2.7	2.7	2.7
Venezuela, RB	VEN	Official exchange rate (LCU per US$, period average)	PA.NUS.FCRF	0.00334958	0.00334983	0.00334967	0.00334967	0.00435	0.0044	0.0044	0.0044	0.0044	0.0044	0.0044	0.0044	0.0043	0.0043	0.0043	0.0043	0.0043	0.0043	0.0043	0.0043	0.0043	0.0043	0.0043	0.0043	0.00701667	0.0075	0.00808333	0.0145	0.0145	0.0346917	0.0468917	0.056825	0.0683833	0.0908417	0.146858	0.176842	0.41735	0.488633	0.547567	0.605725	0.679967	0.723658	1.16095	1.60696	1.89133	2.08975
British Virgin Islands	VGB	Official exchange rate (LCU per US$, period average)	PA.NUS.FCRF
Virgin Islands (U.S.)	VIR	Official exchange rate (LCU per US$, period average)	PA.NUS.FCRF
Vietnam	VNM	Official exchange rate (LCU per US$, period average)	PA.NUS.FCRF																								1.00177			22.9367	78.9533	611.646	4501.69	6537.6	10121.9	11202.2	10641	10965.7	11038.2	11032.6	11683.3	13268	13943.2	14167.8	14725.2	15279.5	15509.6	15746	15858.9
Vanuatu	VUT	Official exchange rate (LCU per US$, period average)	PA.NUS.FCRF	89.765	89.765	89.765	89.765	89.765	89.765	89.765	89.765	89.765	94.44	100.985	100.689	81.6109	72.0447	77.8032	69.2726	77.2362	79.4113	72.939	68.7582	68.2921	87.8259	96.2075	99.3677	99.2333	106.032	106.076	109.849	104.426	116.042	117.061	111.675	113.392	121.581	116.405	112.112	111.719	115.873	127.517	129.075	137.643	145.312	139.198	122.189	111.79	109.246
World	WLD	Official exchange rate (LCU per US$, period average)	PA.NUS.FCRF
Samoa	WSM	Official exchange rate (LCU per US$, period average)	PA.NUS.FCRF	0.71429	0.715515	0.71919	0.71919	0.71919	0.71919	0.71919	0.719503	0.72107	0.72107	0.72107	0.71896	0.67543	0.614953	0.60658	0.632789	0.795365	0.786077	0.736333	0.826158	0.919307	1.03408	1.20733	1.54913	1.86231	2.24527	2.23576	2.12175	2.08044	2.27019	2.30985	2.39962	2.46631	2.5686	2.53504	2.4734	2.46217	2.55937	2.94769	3.01315	3.28636	3.47804	3.37626	2.97324	2.78072	2.71034
Kosovo	XKX	Official exchange rate (LCU per US$, period average)	PA.NUS.FCRF																																											1.05756	0.884048	0.803922	0.8038
Yemen, Rep.	YEM	Official exchange rate (LCU per US$, period average)	PA.NUS.FCRF																															12.0101	12.01	12.01	12.01	12.01	40.8392	94.1567	129.281	135.882	155.718	161.718	168.672	175.625	183.448	184.776	191.509
South Africa	ZAF	Official exchange rate (LCU per US$, period average)	PA.NUS.FCRF	0.714286	0.714286	0.714286	0.714286	0.714286	0.714286	0.714286	0.714286	0.714286	0.714286	0.714286	0.715217	0.768725	0.693959	0.679477	0.739508	0.869565	0.869565	0.869565	0.842023	0.778834	0.877579	1.08582	1.1141	1.47528	2.22867	2.28503	2.03603	2.27347	2.62268	2.58732	2.76132	2.85201	3.26774	3.5508	3.62709	4.29935	4.60796	5.52828	6.10948	6.93983	8.60918	10.5407	7.56475	6.45969	6.35933
Zambia	ZMB	Official exchange rate (LCU per US$, period average)	PA.NUS.FCRF	0.714286	0.714286	0.714286	0.714286	0.714286	0.714286	0.714286	0.714286	0.714286	0.714286	0.714286	0.714286	0.000714317	0.000652397	0.00064346	0.00064323	0.000700984	0.000789728	0.000800667	0.000793333	0.000788667	0.000869583	0.00092875	0.001259	0.00181319	0.00313964	0.00778845	0.00951947	0.00826602	0.0138137	0.0302891	0.0646397	0.172214	0.452763	0.669371	0.864119	1.2079	1.3145	1.86207	2.38802	3.11084	3.61094	4.3986	4.73327	4.77888	4.465
Zimbabwe	ZWE	Official exchange rate (LCU per US$, period average)	PA.NUS.FCRF	0.000714286	0.000714286	0.000714286	0.000714286	0.000714286	0.000714286	0.000714286	0.000714286	0.000714286	0.000714286	0.000714286	0.000712195	0.000657832	0.000585715	0.000583579	0.000570764	0.000626077	0.000629064	0.000674824	0.000680497	0.000645291	0.000690976	0.000759946	0.00101423	0.00125894	0.00161552	0.00166848	0.00166346	0.00180773	0.00212134	0.00245452	0.00362549	0.00510427	0.00649049	0.0081608	0.00867522	0.0100137	0.012125	0.023706	0.0383447	0.0444684	0.0551147	0.0550983	0.698216	5.07442	22.389
Data Source	World Development Indicators
Last Updated Date	2022-09-16
https://data.worldbank.org/indicator/PA.NUS.FCRF
[truncated: 16 more columns]

## Sheet: WB_PPP
Country Name	Country Code	Indicator Name	Indicator Code	1960	1961	1962	1963	1964	1965	1966	1967	1968	1969	1970	1971	1972	1973	1974	1975	1976	1977	1978	1979	1980	1981	1982	1983	1984	1985	1986	1987	1988	1989	1990	1991	1992	1993	1994	1995	1996	1997	1998	1999	2000	2001	2002	2003	2004	2005
Aruba	ABW	Price level ratio of PPP conversion factor (GDP) to market exchange rate	PA.NUS.PPPC.RF																															0.515924	0.527068	0.535022	0.550335	0.57271	0.579884	0.588019	0.599463	0.631874	0.636739	0.629031	0.6498	0.668278	0.675207	0.67608	0.68871
Africa Eastern and Southern	AFE	Price level ratio of PPP conversion factor (GDP) to market exchange rate	PA.NUS.PPPC.RF
Afghanistan	AFG	Price level ratio of PPP conversion factor (GDP) to market exchange rate	PA.NUS.PPPC.RF																																											0.204748	0.205436	0.228347	0.236463
Africa Western and Central	AFW	Price level ratio of PPP conversion factor (GDP) to market exchange rate	PA.NUS.PPPC.RF
Angola	AGO	Price level ratio of PPP conversion factor (GDP) to market exchange rate	PA.NUS.PPPC.RF																															0.35569	0.321716	0.261721	0.233533	0.173593	0.184508	0.216844	0.201933	0.162254	0.148081	0.208483	0.191513	0.231701	0.257094	0.298373	0.394794
Albania	ALB	Price level ratio of PPP conversion factor (GDP) to market exchange rate	PA.NUS.PPPC.RF																															0.29222	0.212803	0.132962	0.215464	0.309102	0.33945	0.338876	0.263971	0.269374	0.297622	0.291826	0.298092	0.305729	0.36922	0.437306	0.455865
Andorra	AND	Price level ratio of PPP conversion factor (GDP) to market exchange rate	PA.NUS.PPPC.RF
Arab World	ARB	Price level ratio of PPP conversion factor (GDP) to market exchange rate	PA.NUS.PPPC.RF
United Arab Emirates	ARE	Price level ratio of PPP conversion factor (GDP) to market exchange rate	PA.NUS.PPPC.RF																															0.318247	0.310333	0.3089	0.305604	0.298429	0.303722	0.315479	0.307178	0.290717	0.310882	0.338832	0.323581	0.33063	0.337435	0.356551	0.402843
Argentina	ARG	Price level ratio of PPP conversion factor (GDP) to market exchange rate	PA.NUS.PPPC.RF																															0.602897	0.71722	0.783459	0.731859	0.736237	0.74394	0.730181	0.714473	0.694473	0.672245	0.664171	0.64242	0.258188	0.303723	0.35011	0.376406
Armenia	ARM	Price level ratio of PPP conversion factor (GDP) to market exchange rate	PA.NUS.PPPC.RF																															0.230199	0.231282	0.238925	0.241533	0.24563	0.251266	0.253499	0.247613	0.263585	0.245209	0.234525	0.231919	0.226287	0.229938	0.258205	0.30116
American Samoa	ASM	Price level ratio of PPP conversion factor (GDP) to market exchange rate	PA.NUS.PPPC.RF
Antigua and Barbuda	ATG	Price level ratio of PPP conversion factor (GDP) to market exchange rate	PA.NUS.PPPC.RF																															0.65208	0.647189	0.648343	0.644815	0.651817	0.653774	0.661133	0.661801	0.668243	0.668869	0.646238	0.641369	0.635959	0.618256	0.611363	0.619222
Australia	AUS	Price level ratio of PPP conversion factor (GDP) to market exchange rate	PA.NUS.PPPC.RF																															1.05046	1.05798	1.02139	0.92211	0.899738	0.972986	0.995247	1.02337	0.881677	0.812727	0.823659	0.711642	0.699294	0.78814	0.971551	1.04372
Austria	AUT	Price level ratio of PPP conversion factor (GDP) to market exchange rate	PA.NUS.PPPC.RF																															1.11402	1.0876	1.16912	1.1087	1.13331	1.2804	1.21403	1.05029	1.02575	0.984677	0.838289	0.826817	0.850824	1.00466	1.09224	1.09721
Azerbaijan	AZE	Price level ratio of PPP conversion factor (GDP) to market exchange rate	PA.NUS.PPPC.RF																															0.234994	0.227214	0.0145691	0.0651029	0.0603341	0.135728	0.172888	0.200386	0.202153	0.191247	0.193727	0.186611	0.183435	0.190468	0.202527	0.23417
Burundi	BDI	Price level ratio of PPP conversion factor (GDP) to market exchange rate	PA.NUS.PPPC.RF																															0.41591	0.395105	0.354803	0.320367	0.321434	0.36978	0.342868	0.383435	0.332535	0.299499	0.2592	0.250183	0.222029	0.20955	0.227063	0.266317
Belgium	BEL	Price level ratio of PPP conversion factor (GDP) to market exchange rate	PA.NUS.PPPC.RF																															1.10292	1.07406	1.15355	1.08903	1.12561	1.26651	1.20895	1.04587	1.03979	0.992609	0.831357	0.799466	0.82577	0.991024	1.10499	1.10946
Benin	BEN	Price level ratio of PPP conversion factor (GDP) to market exchange rate	PA.NUS.PPPC.RF																															0.316477	0.29768	0.241257	0.298757	0.199168	0.249748	0.255841	0.228513	0.235259	0.329869	0.29167	0.282051	0.303631	0.3671	0.396161	0.400669
Burkina Faso	BFA	Price level ratio of PPP conversion factor (GDP) to market exchange rate	PA.NUS.PPPC.RF																															0.597281	0.535463	0.559244	0.503297	0.288113	0.335136	0.32225	0.281966	0.297763	0.330396	0.277686	0.273772	0.293304	0.349188	0.374292	0.376539
Bangladesh	BGD	Price level ratio of PPP conversion factor (GDP) to market exchange rate	PA.NUS.PPPC.RF																															0.412061	0.377347	0.358388	0.349707	0.335558	0.351273	0.35341	0.34542	0.336477	0.325153	0.314329	0.295957	0.284466	0.292788	0.29323	0.284638
Bulgaria	BGR	Price level ratio of PPP conversion factor (GDP) to market exchange rate	PA.NUS.PPPC.RF																															0.313567	0.17572	0.175239	0.181797	0.15654	0.291812	0.214708	0.236746	0.294676	0.285773	0.252453	0.254479	0.268795	0.323096	0.368386	0.378947
Bahrain	BHR	Price level ratio of PPP conversion factor (GDP) to market exchange rate	PA.NUS.PPPC.RF																															0.3177	0.301523	0.28439	0.269399	0.283104	0.280314	0.275815	0.273666	0.251521	0.254614	0.323644	0.305866	0.311456	0.331702	0.358535	0.395382
Bahamas, The	BHS	Price level ratio of PPP conversion factor (GDP) to market exchange rate	PA.NUS.PPPC.RF																															1.02787	1.01967	1.03589	1.00328	1.00375	0.991024	0.982783	0.984747	1.00348	0.99175	0.97872	0.960544	0.983264	0.975366	0.961215	0.979119
Bosnia and Herzegovina	BIH	Price level ratio of PPP conversion factor (GDP) to market exchange rate	PA.NUS.PPPC.RF																																			0.4072	0.49074	0.380672	0.366988	0.351967	0.360448	0.322776	0.322336	0.344433	0.413591	0.453573	0.459994
Belarus	BLR	Price level ratio of PPP conversion factor (GDP) to market exchange rate	PA.NUS.PPPC.RF																															0.406565	0.330936	0.338775	0.342257	0.348059	0.356035	0.359198	0.303475	0.298272	0.226833	0.219983	0.199267	0.220642	0.246921	0.280105	0.324015
Belize	BLZ	Price level ratio of PPP conversion factor (GDP) to market exchange rate	PA.NUS.PPPC.RF																															0.660591	0.618661	0.629411	0.624991	0.633929	0.658488	0.65936	0.638601	0.64086	0.617702	0.606893	0.592054	0.593189	0.565385	0.56168	0.559996
Bermuda	BMU	Price level ratio of PPP conversion factor (GDP) to market exchange rate	PA.NUS.PPPC.RF																															0.873483	0.899243	0.903947	0.928901	0.927301	0.946207	1.20205	1.22922	1.24886	1.26491	1.18449	1.14253	1.22153	1.23172	1.25581	1.29996
Bolivia	BOL	Price level ratio of PPP conversion factor (GDP) to market exchange rate	PA.NUS.PPPC.RF																															0.298921	0.30152	0.306344	0.291614	0.284514	0.298885	0.309797	0.31091	0.313849	0.300467	0.290526	0.27089	0.252717	0.246683	0.250328	0.252989
Brazil	BRA	Price level ratio of PPP conversion factor (GDP) to market exchange rate	PA.NUS.PPPC.RF																															0.391757	0.328882	0.309704	0.323571	0.426932	0.587528	0.623997	0.616146	0.593832	0.404652	0.414332	0.341441	0.297	0.315328	0.348125	0.435722
Barbados	BRB	Price level ratio of PPP conversion factor (GDP) to market exchange rate	PA.NUS.PPPC.RF																															0.805677	0.814355	0.817703	0.835548	0.836156	0.827305	0.833053	0.82644	0.888368	0.914861	0.887747	0.887768	0.88208	0.874661	0.901439	0.932309
Brunei Darussalam	BRN	Price level ratio of PPP conversion factor (GDP) to market exchange rate	PA.NUS.PPPC.RF																															0.243635	0.240232	0.253397	0.242187	0.228863	0.2485	0.256324	0.259827	0.201397	0.218826	0.271421	0.241129	0.238463	0.255017	0.296658	0.346912
Bhutan	BTN	Price level ratio of PPP conversion factor (GDP) to market exchange rate	PA.NUS.PPPC.RF																															0.347882	0.282277	0.263734	0.237658	0.254073	0.260663	0.25331	0.274342	0.264278	0.265119	0.266659	0.261658	0.26201	0.276358	0.286864	0.302709
Botswana	BWA	Price level ratio of PPP conversion factor (GDP) to market exchange rate	PA.NUS.PPPC.RF																															0.519015	0.485953	0.485511	0.466876	0.451635	0.459033	0.436495	0.410207	0.385367	0.396699	0.401439	0.371403	0.341589	0.442182	0.499983	0.51342
Central African Republic	CAF	Price level ratio of PPP conversion factor (GDP) to market exchange rate	PA.NUS.PPPC.RF																															0.808687	0.752	0.805425	0.710205	0.441219	0.528269	0.488257	0.424138	0.413233	0.406399	0.37382	0.356017	0.361323	0.429539	0.43958	0.444133
Canada	CAN	Price level ratio of PPP conversion factor (GDP) to market exchange rate	PA.NUS.PPPC.RF																															1.06407	1.0802	1.01571	0.941546	0.883567	0.880522	0.885523	0.867084	0.798816	0.801514	0.82661	0.788006	0.783364	0.874823	0.947473	1.00152
Central Europe and the Baltics	CEB	Price level ratio of PPP conversion factor (GDP) to market exchange rate	PA.NUS.PPPC.RF
Switzerland	CHE	Price level ratio of PPP conversion factor (GDP) to market exchange rate	PA.NUS.PPPC.RF																															1.39119	1.37416	1.39921	1.33097	1.42453	1.62571	1.52675	1.27037	1.26058	1.20013	1.05927	1.04832	1.09698	1.27367	1.36052	1.35444
Channel Islands	CHI	Price level ratio of PPP conversion factor (GDP) to market exchange rate	PA.NUS.PPPC.RF
Chile	CHL	Price level ratio of PPP conversion factor (GDP) to market exchange rate	PA.NUS.PPPC.RF																															0.553845	0.566986	0.596776	0.578613	0.613595	0.695791	0.668814	0.666229	0.606416	0.553328	0.532068	0.459192	0.43084	0.440275	0.524532	0.596122
China	CHN	Price level ratio of PPP conversion factor (GDP) to market exchange rate	PA.NUS.PPPC.RF																															0.323903	0.304638	0.290375	0.259465	0.285177	0.32768	0.344231	0.344878	0.338406	0.32952	0.328863	0.328252	0.325165	0.327172	0.340778	0.346772
Cote d'Ivoire	CIV	Price level ratio of PPP conversion factor (GDP) to market exchange rate	PA.NUS.PPPC.RF																															0.489138	0.45966	0.478873	0.464182	0.339308	0.410487	0.412932	0.369728	0.381206	0.357394	0.307822	0.311991	0.339196	0.41096	0.429088	0.42152
Cameroon	CMR	Price level ratio of PPP conversion factor (GDP) to market exchange rate	PA.NUS.PPPC.RF																															0.604163	0.584139	0.600923	0.76711	0.419903	0.480307	0.462123	0.4227	0.417952	0.39063	0.336094	0.326601	0.348943	0.417344	0.447566	0.439914
Congo, Dem. Rep.	COD	Price level ratio of PPP conversion factor (GDP) to market exchange rate	PA.NUS.PPPC.RF																															0.306339	0.3334	0.311032	0.456925	0.253081	0.238677	0.24218	0.266202	0.273163	0.213205	0.907388	0.353217	0.396422	0.37705	0.396357	0.420708
Congo, Rep.	COG	Price level ratio of PPP conversion factor (GDP) to market exchange rate	PA.NUS.PPPC.RF																															0.373613	0.343619	0.352448	0.31819	0.217285	0.244762	0.276729	0.250262	0.200226	0.244814	0.305046	0.249003	0.254353	0.285699	0.357385	0.420493
Colombia	COL	Price level ratio of PPP conversion factor (GDP) to market exchange rate	PA.NUS.PPPC.RF																															0.347171	0.338387	0.377756	0.39827	0.453129	0.477659	0.482739	0.503676	0.4571	0.411942	0.377161	0.356682	0.341761	0.311574	0.356369	0.409959
Comoros	COM	Price level ratio of PPP conversion factor (GDP) to market exchange rate	PA.NUS.PPPC.RF																															0.60823	0.613909	0.596447	0.560059	0.408005	0.481491	0.476126	0.414015	0.410502	0.410405	0.359831	0.37069	0.401427	0.494993	0.548061	0.533156
Cabo Verde	CPV	Price level ratio of PPP conversion factor (GDP) to market exchange rate	PA.NUS.PPPC.RF																															0.803833	0.799092	0.786467	0.970388	0.660902	0.679093	0.656334	0.567496	0.530571	0.533954	0.446097	0.445577	0.459756	0.567286	0.569304	0.542926
Costa Rica	CRI	Price level ratio of PPP conversion factor (GDP) to market exchange rate	PA.NUS.PPPC.RF																															0.364463	0.434333	0.462787	0.47233	0.484195	0.502743	0.491325	0.494628	0.495167	0.488075	0.483944	0.486634	0.480813	0.470885	0.473186	0.475157
Caribbean small states	CSS	Price level ratio of PPP conversion factor (GDP) to market exchange rate	PA.NUS.PPPC.RF
Cuba	CUB	Price level ratio of PPP conversion factor (GDP) to market exchange rate	PA.NUS.PPPC.RF
Curacao	CUW	Price level ratio of PPP conversion factor (GDP) to market exchange rate	PA.NUS.PPPC.RF
Cayman Islands	CYM	Price level ratio of PPP conversion factor (GDP) to market exchange rate	PA.NUS.PPPC.RF
Cyprus	CYP	Price level ratio of PPP conversion factor (GDP) to market exchange rate	PA.NUS.PPPC.RF																															0.722696	0.716148	0.766694	0.709104	0.738704	0.893157	0.874348	0.800545	0.804578	0.777508	0.675874	0.648304	0.683178	0.834123	0.917046	0.899007
Czechia	CZE	Price level ratio of PPP conversion factor (GDP) to market exchange rate	PA.NUS.PPPC.RF																															0.309916	0.24866	0.284826	0.326486	0.363703	0.420449	0.444844	0.407057	0.43329	0.411619	0.37135	0.376654	0.441629	0.502535	0.561332	0.607849
Germany	DEU	Price level ratio of PPP conversion factor (GDP) to market exchange rate	PA.NUS.PPPC.RF																															1.14658	1.11311	1.21782	1.1674	1.18837	1.34417	1.26645	1.09732	1.0767	1.01688	0.871162	0.832906	0.863552	1.01345	1.08849	1.08574
Djibouti	DJI	Price level ratio of PPP conversion factor (GDP) to market exchange rate	PA.NUS.PPPC.RF
Dominica	DMA	Price level ratio of PPP conversion factor (GDP) to market exchange rate	PA.NUS.PPPC.RF																															0.650332	0.677187	0.691143	0.693232	0.730591	0.721195	0.731351	0.729341	0.739543	0.747763	0.735579	0.734366	0.728813	0.692414	0.699883	0.668775
Denmark	DNK	Price level ratio of PPP conversion factor (GDP) to market exchange rate	PA.NUS.PPPC.RF																															1.4748	1.4169	1.49235	1.36499	1.38368	1.55841	1.50204	1.31721	1.29263	1.25463	1.07277	1.04465	1.08448	1.31273	1.41207	1.42898
Dominican Republic	DOM	Price level ratio of PPP conversion factor (GDP) to market exchange rate	PA.NUS.PPPC.RF																															0.35343	0.366749	0.380842	0.390565	0.41726	0.439322	0.446342	0.442199	0.443637	0.421792	0.432691	0.435022	0.434509	0.340646	0.337319	0.47904
Algeria	DZA	Price level ratio of PPP conversion factor (GDP) to market exchange rate	PA.NUS.PPPC.RF																															0.348656	0.251495	0.253629	0.263312	0.221592	0.205267	0.217641	0.217196	0.2044	0.197145	0.209201	0.198467	0.191872	0.209856	0.246382	0.272811
East Asia & Pacific (excluding high income)	EAP	Price level ratio of PPP conversion factor (GDP) to market exchange rate	PA.NUS.PPPC.RF
Early-demographic dividend	EAR	Price level ratio of PPP conversion factor (GDP) to market exchange rate	PA.NUS.PPPC.RF
East Asia & Pacific	EAS	Price level ratio of PPP conversion factor (GDP) to market exchange rate	PA.NUS.PPPC.RF
Europe & Central Asia (excluding high income)	ECA	Price level ratio of PPP conversion factor (GDP) to market exchange rate	PA.NUS.PPPC.RF
Europe & Central Asia	ECS	Price level ratio of PPP conversion factor (GDP) to market exchange rate	PA.NUS.PPPC.RF
Ecuador	ECU	Price level ratio of PPP conversion factor (GDP) to market exchange rate	PA.NUS.PPPC.RF																															0.308735	0.319217	0.325535	0.326398	0.367538	0.37879	0.377522	0.397124	0.377849	0.274605	0.247807	0.311053	0.343294	0.372312	0.378031	0.394881
Egypt, Arab Rep.	EGY	Price level ratio of PPP conversion factor (GDP) to market exchange rate	PA.NUS.PPPC.RF																															0.206406	0.171748	0.179941	0.190093	0.199449	0.216403	0.22755	0.24593	0.249122	0.2477	0.25062	0.229251	0.194153	0.173977	0.159715	0.168585
Euro area	EMU	Price level ratio of PPP conversion factor (GDP) to market exchange rate	PA.NUS.PPPC.RF
Eritrea	ERI	Price level ratio of PPP conversion factor (GDP) to market exchange rate	PA.NUS.PPPC.RF																																	0.231839	0.195752	0.198737	0.208527	0.224882	0.202786	0.213981	0.19496	0.201811	0.193293	0.179113	0.215304	0.263389	0.246585
Spain	ESP	Price level ratio of PPP conversion factor (GDP) to market exchange rate	PA.NUS.PPPC.RF																															1.00926	1.02405	1.0844	0.890778	0.860754	0.950419	0.948982	0.822364	0.80613	0.787833	0.683354	0.669697	0.701911	0.858849	0.952699	0.957337
Estonia	EST	Price level ratio of PPP conversion factor (GDP) to market exchange rate	PA.NUS.PPPC.RF																																		0.462236	0.472731	0.483976	0.490714	0.461559	0.484392	0.492261	0.432065	0.436857	0.457987	0.548523	0.613229	0.625952
Ethiopia	ETH	Price level ratio of PPP conversion factor (GDP) to market exchange rate	PA.NUS.PPPC.RF																															0.628576	0.72405	0.604102	0.43894	0.326739	0.333588	0.32499	0.311268	0.29021	0.268044	0.258038	0.232697	0.215273	0.237012	0.238759	0.253417
European Union	EUU	Price level ratio of PPP conversion factor (GDP) to market exchange rate	PA.NUS.PPPC.RF
Fragile and conflict affected situations	FCS	Price level ratio of PPP conversion factor (GDP) to market exchange rate	PA.NUS.PPPC.RF
Finland	FIN	Price level ratio of PPP conversion factor (GDP) to market exchange rate	PA.NUS.PPPC.RF																															1.56396	1.45213	1.29302	1.00802	1.09921	1.34199	1.28389	1.13294	1.10317	1.05729	0.908948	0.898262	0.943808	1.13342	1.21058	1.21849
Fiji	FJI	Price level ratio of PPP conversion factor (GDP) to market exchange rate	PA.NUS.PPPC.RF																															0.437326	0.449983	0.459177	0.468903	0.487467	0.502698	0.508905	0.502277	0.387796	0.411715	0.354939	0.335085	0.354696	0.432147	0.470486	0.498578
France	FRA	Price level ratio of PPP conversion factor (GDP) to market exchange rate	PA.NUS.PPPC.RF																															1.23533	1.18262	1.25659	1.16594	1.17526	1.29487	1.25846	1.08925	1.06913	1.01539	0.8593	0.816768	0.851657	1.05186	1.16321	1.14016
Faroe Islands	FRO	Price level ratio of PPP conversion factor (GDP) to market exchange rate	PA.NUS.PPPC.RF
Micronesia, Fed. Sts.	FSM	Price level ratio of PPP conversion factor (GDP) to market exchange rate	PA.NUS.PPPC.RF																															0.864137	0.87851	0.884967	0.890516	0.894697	0.896019	0.896359	0.886902	0.903265	0.883725	0.87347	0.863697	0.851244	0.831729	0.818031	0.809792
Gabon	GAB	Price level ratio of PPP conversion factor (GDP) to market exchange rate	PA.NUS.PPPC.RF																															0.539154	0.446115	0.465866	0.342783	0.30972	0.341946	0.372094	0.323625	0.260301	0.293151	0.318315	0.282996	0.296709	0.347319	0.400834	0.466814
United Kingdom	GBR	Price level ratio of PPP conversion factor (GDP) to market exchange rate	PA.NUS.PPPC.RF																															1.1177	1.14283	1.1488	0.985159	0.998061	1.12558	1.11241	1.16024	1.19363	1.17427	1.06614	0.999974	1.03399	1.13613	1.25932	1.28658
Georgia	GEO	Price level ratio of PPP conversion factor (GDP) to market exchange rate	PA.NUS.PPPC.RF																															0.282053	0.283535	0.292038	0.295348	0.300382	0.307253	0.311759	0.314529	0.310515	0.230649	0.241829	0.237614	0.233968	0.242827	0.287039	0.317652
Ghana	GHA	Price level ratio of PPP conversion factor (GDP) to market exchange rate	PA.NUS.PPPC.RF																															0.516872	0.531922	0.486786	0.421866	0.364888	0.407623	0.410492	0.384843	0.394576	0.38457	0.234088	0.234786	0.256668	0.296144	0.317799	0.352014
Gibraltar	GIB	Price level ratio of PPP conversion factor (GDP) to market exchange rate	PA.NUS.PPPC.RF
Guinea	GIN	Price level ratio of PPP conversion factor (GDP) to market exchange rate	PA.NUS.PPPC.RF																															0.694073	0.739725	0.762949	0.708302	0.688166	0.703503	0.692727	0.633167	0.57292	0.524938	0.433365	0.386211	0.377042	0.426612	0.428224	0.32568
Gambia, The	GMB	Price level ratio of PPP conversion factor (GDP) to market exchange rate	PA.NUS.PPPC.RF																															0.299841	0.283271	0.291256	0.291965	0.282188	0.288475	0.284011	0.278476	0.270562	0.260012	0.231588	0.212548	0.191378	0.166907	0.299882	0.318136
Guinea-Bissau	GNB	Price level ratio of PPP conversion factor (GDP) to market exchange rate	PA.NUS.PPPC.RF																															0.433227	0.420275	0.357701	0.358211	0.338038	0.341836	0.320284	0.293595	0.310429	0.329409	0.288353	0.291967	0.308971	0.344294	0.363598	0.373049
Equatorial Guinea	GNQ	Price level ratio of PPP conversion factor (GDP) to market exchange rate	PA.NUS.PPPC.RF																															0.514313	0.497187	0.438183	0.389341	0.242102	0.284019	0.274384	0.205324	0.137468	0.180751	0.224013	0.18731	0.190904	0.225933	0.283029	0.391873
Greece	GRC	Price level ratio of PPP conversion factor (GDP) to market exchange rate	PA.NUS.PPPC.RF																															0.721576	0.727138	0.780402	0.725297	0.74607	0.840179	0.851578	0.782693	0.747049	0.717566	0.618611	0.598863	0.626884	0.774938	0.863908	0.88203
Grenada	GRD	Price level ratio of PPP conversion factor (GDP) to market exchange rate	PA.NUS.PPPC.RF																															0.612144	0.631614	0.642313	0.639258	0.645864	0.651913	0.657304	0.657694	0.661676	0.659799	0.662553	0.661848	0.654116	0.640962	0.636884	0.632895
Greenland	GRL	Price level ratio of PPP conversion factor (GDP) to market exchange rate	PA.NUS.PPPC.RF
Guatemala	GTM	Price level ratio of PPP conversion factor (GDP) to market exchange rate	PA.NUS.PPPC.RF																															0.22337	0.256282	0.2653	0.272271	0.291831	0.307437	0.313634	0.33529	0.344287	0.308771	0.306851	0.318955	0.335955	0.339017	0.349795	0.373061
Guam	GUM	Price level ratio of PPP conversion factor (GDP) to market exchange rate	PA.NUS.PPPC.RF
Guyana	GUY	Price level ratio of PPP conversion factor (GDP) to market exchange rate	PA.NUS.PPPC.RF																															0.436918	0.350207	0.340581	0.373849	0.401703	0.430532	0.444417	0.436961	0.420934	0.390354	0.396962	0.379297	0.376534	0.380261	0.386579	0.400269
High income	HIC	Price level ratio of PPP conversion factor (GDP) to market exchange rate	PA.NUS.PPPC.RF
Hong Kong SAR, China	HKG	Price level ratio of PPP conversion factor (GDP) to market exchange rate	PA.NUS.PPPC.RF																															0.73893	0.781957	0.843541	0.895559	0.933131	0.950889	0.988924	1.02712	1.02766	0.97034	0.912673	0.875875	0.833085	0.769074	0.721963	0.699923
Honduras	HND	Price level ratio of PPP conversion factor (GDP) to market exchange rate	PA.NUS.PPPC.RF																															0.479108	0.452634	0.443688	0.405581	0.373383	0.396713	0.372956	0.384152	0.406932	0.40731	0.422312	0.428047	0.41722	0.409884	0.40492	0.407263
Heavily indebted poor countries (HIPC)	HPC	Price level ratio of PPP conversion factor (GDP) to market exchange rate	PA.NUS.PPPC.RF
Croatia	HRV	Price level ratio of PPP conversion factor (GDP) to market exchange rate	PA.NUS.PPPC.RF																																				0.608868	0.598468	0.555772	0.574258	0.526783	0.457497	0.464404	0.492822	0.594191	0.664209	0.688071
Haiti	HTI	Price level ratio of PPP conversion factor (GDP) to market exchange rate	PA.NUS.PPPC.RF																															0.353511	0.376529	0.252633	0.217142	0.278651	0.322333	0.314129	0.345286	0.372679	0.399102	0.368276	0.335855	0.313106	0.23641	0.291797	0.326649
Hungary	HUN	Price level ratio of PPP conversion factor (GDP) to market exchange rate	PA.NUS.PPPC.RF																																0.402635	0.45258	0.460671	0.47134	0.489227	0.483977	0.467812	0.456258	0.440851	0.39013	0.39946	0.458155	0.543953	0.633217	0.656019
IBRD only	IBD	Price level ratio of PPP conversion factor (GDP) to market exchange rate	PA.NUS.PPPC.RF
IDA & IBRD total	IBT	Price level ratio of PPP conversion factor (GDP) to market exchange rate	PA.NUS.PPPC.RF
IDA total	IDA	Price level ratio of PPP conversion factor (GDP) to market exchange rate	PA.NUS.PPPC.RF
IDA blend	IDB	Price level ratio of PPP conversion factor (GDP) to market exchange rate	PA.NUS.PPPC.RF
Indonesia	IDN	Price level ratio of PPP conversion factor (GDP) to market exchange rate	PA.NUS.PPPC.RF																															0.189799	0.188919	0.190402	0.215544	0.219696	0.227211	0.232785	0.207395	0.104438	0.149877	0.164647	0.151053	0.173568	0.194916	0.197713	0.201879
IDA only	IDX	Price level ratio of PPP conversion factor (GDP) to market exchange rate	PA.NUS.PPPC.RF
Isle of Man	IMN	Price level ratio of PPP conversion factor (GDP) to market exchange rate	PA.NUS.PPPC.RF
India	IND	Price level ratio of PPP conversion factor (GDP) to market exchange rate	PA.NUS.PPPC.RF																															0.306209	0.246641	0.243934	0.220444	0.237123	0.237674	0.236662	0.236668	0.223309	0.220301	0.211781	0.204774	0.206045	0.221079	0.232797	0.241953
Not classified	INX	Price level ratio of PPP conversion factor (GDP) to market exchange rate	PA.NUS.PPPC.RF
Ireland	IRL	Price level ratio of PPP conversion factor (GDP) to market exchange rate	PA.NUS.PPPC.RF																															1.02152	0.978872	1.04014	0.927469	0.935322	1.01184	1.0176	0.996238	0.968211	0.973994	0.871842	0.86843	0.928551	1.13561	1.2329	1.25865
Iran, Islamic Rep.	IRN	Price level ratio of PPP conversion factor (GDP) to market exchange rate	PA.NUS.PPPC.RF																															0.317673			0.13065	0.14666	0.188271	0.21709	0.199226	0.186824	0.18646	0.165819	0.183359	0.169351	0.182481	0.210811	0.236032
Iraq	IRQ	Price level ratio of PPP conversion factor (GDP) to market exchange rate	PA.NUS.PPPC.RF																																0.00852038	0.0085303	0.0119202	0.0434655	0.134676	0.0963953	0.155555	0.113254	0.169906	0.186337	0.13395	0.130774	0.134785	0.14299	0.185978
Iceland	ISL	Price level ratio of PPP conversion factor (GDP) to market exchange rate	PA.NUS.PPPC.RF																															1.15525	1.19631	1.2405	1.05039	1.01989	1.11242	1.1149	1.03893	1.08039	1.09555	1.07782	0.906557	0.993931	1.20727	1.32903	1.52172
Israel	ISR	Price level ratio of PPP conversion factor (GDP) to market exchange rate	PA.NUS.PPPC.RF																															0.843338	0.866919	0.880284	0.83004	0.859604	0.918246	0.931429	0.917634	0.880316	0.846593	0.844106	0.814454	0.730862	0.796441	0.788886	0.82825
Italy	ITA	Price level ratio of PPP conversion factor (GDP) to market exchange rate	PA.NUS.PPPC.RF																															1.118	1.12365	1.15417	0.91732	0.907512	0.92323	1.00126	0.914286	0.891974	0.859492	0.743842	0.731296	0.77867	0.942781	1.05964	1.06387
Jamaica	JAM	Price level ratio of PPP conversion factor (GDP) to market exchange rate	PA.NUS.PPPC.RF																															0.382186	0.335664	0.277149	0.380726	0.368524	0.42543	0.470167	0.53115	0.551173	0.543992	0.534308	0.52646	0.537211	0.493082	0.51133	0.543029
Jordan	JOR	Price level ratio of PPP conversion factor (GDP) to market exchange rate	PA.NUS.PPPC.RF																															0.266101	0.264541	0.276541	0.272874	0.283204	0.281697	0.279069	0.277735	0.291122	0.285974	0.278498	0.274484	0.272766	0.273233	0.274317	0.271314
Japan	JPN	Price level ratio of PPP conversion factor (GDP) to market exchange rate	PA.NUS.PPPC.RF																															1.27029	1.35941	1.43722	1.60814	1.74967	1.85245	1.56597	1.39103	1.27103	1.42253	1.43544	1.23133	1.14663	1.20396	1.24224	1.17541
Kazakhstan	KAZ	Price level ratio of PPP conversion factor (GDP) to market exchange rate	PA.NUS.PPPC.RF																															0.19941	0.200556	0.207014	0.209231	0.212777	0.217659	0.219583	0.22366	0.225142	0.164763	0.159094	0.166015	0.16557	0.185917	0.231194	0.270507
Kenya	KEN	Price level ratio of PPP conversion factor (GDP) to market exchange rate	PA.NUS.PPPC.RF																															0.369422	0.334976	0.332486	0.226764	0.268845	0.319185	0.307976	0.328088	0.337529	0.297684	0.285077	0.274575	0.27224	0.294021	0.294195	0.313562
Kyrgyz Republic	KGZ	Price level ratio of PPP conversion factor (GDP) to market exchange rate	PA.NUS.PPPC.RF																															0.239499	0.241726	0.247301	0.250191	0.254043	0.259967	0.262308	0.226935	0.204595	0.147702	0.150202	0.155297	0.161016	0.17632	0.184894	0.199784
Cambodia	KHM	Price level ratio of PPP conversion factor (GDP) to market exchange rate	PA.NUS.PPPC.RF																																		0.225117	0.372486	0.409231	0.386715	0.358918	0.307248	0.303009	0.279852	0.275918	0.27411	0.269373	0.272431	0.274982
Kiribati	KIR	Price level ratio of PPP conversion factor (GDP) to market exchange rate	PA.NUS.PPPC.RF																															0.438734	0.506527	0.493236	0.469474	0.528074	0.531429	0.60588	0.594847	0.534025	0.565099	0.506679	0.471857	0.512185	0.615398	0.691172	0.699463
St. Kitts and Nevis	KNA	Price level ratio of PPP conversion factor (GDP) to market exchange rate	PA.NUS.PPPC.RF																															0.550574	0.55088	0.567137	0.565035	0.58792	0.580357	0.573602	0.592186	0.601993	0.61013	0.607399	0.617396	0.629053	0.627177	0.633595	0.604356
Korea, Rep.	KOR	Price level ratio of PPP conversion factor (GDP) to market exchange rate	PA.NUS.PPPC.RF																															0.791116	0.806044	0.797917	0.805472	0.852147	0.930546	0.912138	0.788622	0.553048	0.634993	0.661152	0.586139	0.615281	0.664054	0.693877	0.770342
Kuwait	KWT	Price level ratio of PPP conversion factor (GDP) to market exchange rate	PA.NUS.PPPC.RF																																	0.335944	0.295271	0.276708	0.282837	0.31976	0.295666	0.241023	0.281036	0.328615	0.296665	0.309981	0.325254	0.35672	0.425069
Latin America & Caribbean (excluding high income)	LAC	Price level ratio of PPP conversion factor (GDP) to market exchange rate	PA.NUS.PPPC.RF
Lao PDR	LAO	Price level ratio of PPP conversion factor (GDP) to market exchange rate	PA.NUS.PPPC.RF																															0.19837	0.218522	0.222032	0.241087	0.253721	0.265265	0.258831	0.221988	0.15472	0.161534	0.177709	0.167894	0.155158	0.165085	0.17679	0.185006
Lebanon	LBN	Price level ratio of PPP conversion factor (GDP) to market exchange rate	PA.NUS.PPPC.RF																															0.26405	0.282409	0.295437	0.354097	0.387628	0.435424	0.448869	0.50241	0.524745	0.524526	0.502311	0.483752	0.499769	0.497846	0.478845	0.459354
Liberia	LBR	Price level ratio of PPP conversion factor (GDP) to market exchange rate	PA.NUS.PPPC.RF																																									0.309223	0.304587	0.295736	0.334997	0.381238	0.371458
Libya	LBY	Price level ratio of PPP conversion factor (GDP) to market exchange rate	PA.NUS.PPPC.RF																																								0.348806	0.349947	0.310508	0.185365	0.206261	0.242487	0.300343
St. Lucia	LCA	Price level ratio of PPP conversion factor (GDP) to market exchange rate	PA.NUS.PPPC.RF																															0.604138	0.616413	0.613197	0.605014	0.60764	0.625306	0.611588	0.618497	0.626477	0.632181	0.642927	0.623026	0.615991	0.635629	0.623395	0.646129
Latin America & Caribbean	LCN	Price level ratio of PPP conversion factor (GDP) to market exchange rate	PA.NUS.PPPC.RF
Least developed countries: UN classification	LDC	Price level ratio of PPP conversion factor (GDP) to market exchange rate	PA.NUS.PPPC.RF
Low income	LIC	Price level ratio of PPP conversion factor (GDP) to market exchange rate	PA.NUS.PPPC.RF
Liechtenstein	LIE	Price level ratio of PPP conversion factor (GDP) to market exchange rate	PA.NUS.PPPC.RF
Sri Lanka	LKA	Price level ratio of PPP conversion factor (GDP) to market exchange rate	PA.NUS.PPPC.RF																															0.248918	0.257921	0.260403	0.253544	0.266432	0.275053	0.277555	0.278459	0.275254	0.257953	0.248213	0.219967	0.218739	0.231193	0.233661	0.251878
Lower middle income	LMC	Price level ratio of PPP conversion factor (GDP) to market exchange rate	PA.NUS.PPPC.RF
Low & middle income	LMY	Price level ratio of PPP conversion factor (GDP) to market exchange rate	PA.NUS.PPPC.RF
Lesotho	LSO	Price level ratio of PPP conversion factor (GDP) to market exchange rate	PA.NUS.PPPC.RF																															0.431339	0.460631	0.496825	0.471438	0.457771	0.495193	0.434882	0.434844	0.393984	0.380135	0.347858	0.305693	0.280769	0.39301	0.491244	0.512477
Late-demographic dividend	LTE	Price level ratio of PPP conversion factor (GDP) to market exchange rate	PA.NUS.PPPC.RF
Lithuania	LTU	Price level ratio of PPP conversion factor (GDP) to market exchange rate	PA.NUS.PPPC.RF																																				0.365728	0.364584	0.400347	0.407942	0.398068	0.389921	0.373651	0.395163	0.455716	0.514209	0.541315
Luxembourg	LUX	Price level ratio of PPP conversion factor (GDP) to market exchange rate	PA.NUS.PPPC.RF																															1.118	1.0776	1.16075	1.11669	1.17056	1.33156	1.27031	1.09782	1.07179	1.02062	0.882838	0.863072	0.90491	1.09125	1.18321	1.17736
Latvia	LVA	Price level ratio of PPP conversion factor (GDP) to market exchange rate	PA.NUS.PPPC.RF																																				0.422433	0.41873	0.413604	0.420692	0.425552	0.41814	0.395598	0.410362	0.465168	0.519495	0.545854
Macao SAR, China	MAC	Price level ratio of PPP conversion factor (GDP) to market exchange rate	PA.NUS.PPPC.RF																															0.346922	0.375455	0.422885	0.452754	0.473661	0.501428	0.503663	0.502784	0.487324	0.474048	0.453523	0.436557	0.424115	0.416749	0.41365	0.423992
St. Martin (French part)	MAF	Price level ratio of PPP conversion factor (GDP) to market exchange rate	PA.NUS.PPPC.RF
Morocco	MAR	Price level ratio of PPP conversion factor (GDP) to market exchange rate	PA.NUS.PPPC.RF																															0.473638	0.457118	0.476668	0.4405	0.438645	0.497893	0.481159	0.43582	0.429169	0.416933	0.373381	0.345523	0.353142	0.402867	0.428752	0.420808
Monaco	MCO	Price level ratio of PPP conversion factor (GDP) to market exchange rate	PA.NUS.PPPC.RF
Moldova	MDA	Price level ratio of PPP conversion factor (GDP) to market exchange rate	PA.NUS.PPPC.RF																																				0.186554	0.188215	0.207257	0.193009	0.135749	0.143065	0.151544	0.155356	0.170359	0.202615	0.210186
Madagascar	MDG	Price level ratio of PPP conversion factor (GDP) to market exchange rate	PA.NUS.PPPC.RF																															0.279742	0.239098	0.263715	0.275968	0.234317	0.245958	0.303822	0.248968	0.244642	0.22392	0.226833	0.245901	0.272023	0.28933	0.212758	0.227816
Maldives	MDV	Price level ratio of PPP conversion factor (GDP) to market exchange rate	PA.NUS.PPPC.RF																																				0.26108	0.268323	0.274591	0.268444	0.272002	0.271382	0.38503	0.364401	0.359014	0.384486	0.406937
Middle East & North Africa	MEA	Price level ratio of PPP conversion factor (GDP) to market exchange rate	PA.NUS.PPPC.RF
Mexico	MEX	Price level ratio of PPP conversion factor (GDP) to market exchange rate	PA.NUS.PPPC.RF																															0.478732	0.531826	0.580205	0.660162	0.649232	0.462933	0.48596	0.544411	0.538605	0.589271	0.645459	0.677492	0.678718	0.615876	0.619013	0.653967
Marshall Islands	MHL	Price level ratio of PPP conversion factor (GDP) to market exchange rate	PA.NUS.PPPC.RF																															0.85152	0.865214	0.871432	0.877079	0.881281	0.887411	0.895821	0.940014	0.950555	0.966566	0.940855	0.917159	0.933694	0.928262	0.902593	0.881621
Middle income	MIC	Price level ratio of PPP conversion factor (GDP) to market exchange rate	PA.NUS.PPPC.RF
North Macedonia	MKD	Price level ratio of PPP conversion factor (GDP) to market exchange rate	PA.NUS.PPPC.RF																															0.425864	0.461364	0.238209	0.276823	0.366099	0.479512	0.458947	0.374912	0.344308	0.334598	0.302659	0.30133	0.311034	0.370024	0.389835	0.39148
Mali	MLI	Price level ratio of PPP conversion factor (GDP) to market exchange rate	PA.NUS.PPPC.RF																															0.474692	0.417372	0.438134	0.413014	0.287832	0.363155	0.342229	0.311313	0.309868	0.283475	0.238732	0.23699	0.25502	0.276449	0.306709	0.31974
Malta	MLT	Price level ratio of PPP conversion factor (GDP) to market exchange rate	PA.NUS.PPPC.RF																															0.769362	0.75616	0.775999	0.650439	0.667164	0.704935	0.686532	0.639705	0.641742	0.627806	0.568349	0.561961	0.576017	0.653124	0.70535	0.712263
Myanmar	MMR	Price level ratio of PPP conversion factor (GDP) to market exchange rate	PA.NUS.PPPC.RF																															0.123135	0.123694	0.120015	0.13793	0.172014	0.200659	0.218026	0.197691	0.15137	0.168347	0.177711	0.140337	0.121525	0.133853	0.138843	0.133656
Middle East & North Africa (excluding high income)	MNA	Price level ratio of PPP conversion factor (GDP) to market exchange rate	PA.NUS.PPPC.RF
Montenegro	MNE	Price level ratio of PPP conversion factor (GDP) to market exchange rate	PA.NUS.PPPC.RF																																									0.271098	0.282056	0.296696	0.37995	0.431017	0.441998
Mongolia	MNG	Price level ratio of PPP conversion factor (GDP) to market exchange rate	PA.NUS.PPPC.RF																															0.350728	0.345183	0.205986	0.121185	0.139971	0.202148	0.17994	0.149408	0.13613	0.122476	0.127306	0.134876	0.13966	0.146206	0.16072	0.184053
Northern Mariana Islands	MNP	Price level ratio of PPP conversion factor (GDP) to market exchange rate	PA.NUS.PPPC.RF
Mozambique	MOZ	Price level ratio of PPP conversion factor (GDP) to market exchange rate	PA.NUS.PPPC.RF																															0.877846	0.885775	0.670299	0.612125	0.57638	0.572474	0.67236	0.715804	0.729078	0.730775	0.668442	0.556629	0.527358	0.537257	0.586954	0.597345
Mauritania	MRT	Price level ratio of PPP conversion factor (GDP) to market exchange rate	PA.NUS.PPPC.RF																															0.348366	0.366975	0.357249	0.281347	0.299164	0.286966	0.271447	0.270257	0.25505	0.237053	0.21618	0.209114	0.206704	0.218808	0.234343	0.260096
Mauritius	MUS	Price level ratio of PPP conversion factor (GDP) to market exchange rate	PA.NUS.PPPC.RF																															0.507213	0.505797	0.523994	0.493013	0.505402	0.538998	0.548641	0.483245	0.448607	0.449112	0.435733	0.407936	0.4148	0.461374	0.487106	0.457692
Malawi	MWI	Price level ratio of PPP conversion factor (GDP) to market exchange rate	PA.NUS.PPPC.RF																															0.536378	0.583347	0.502632	0.51505	0.32065	0.318152	0.475205	0.525494	0.328764	0.319178	0.301656	0.305646	0.459493	0.391291	0.391575	0.38667
Malaysia	MYS	Price level ratio of PPP conversion factor (GDP) to market exchange rate	PA.NUS.PPPC.RF																															0.358505	0.353369	0.382028	0.38393	0.383215	0.407036	0.413141	0.375237	0.289043	0.294521	0.313499	0.301741	0.306407	0.310389	0.32044	0.339385
North America	NAC	Price level ratio of PPP conversion factor (GDP) to market exchange rate	PA.NUS.PPPC.RF
Namibia	NAM	Price level ratio of PPP conversion factor (GDP) to market exchange rate	PA.NUS.PPPC.RF																															0.550345	0.52866	0.549026	0.516589	0.538409	0.550751	0.525533	0.516301	0.460754	0.439025	0.420572	0.368696	0.326176	0.451364	0.525259	0.544765
New Caledonia	NCL	Price level ratio of PPP conversion factor (GDP) to market exchange rate	PA.NUS.PPPC.RF
Niger	NER	Price level ratio of PPP conversion factor (GDP) to market exchange rate	PA.NUS.PPPC.RF																															0.573564	0.521306	0.514967	0.452037	0.275869	0.31332	0.321147	0.296041	0.307233	0.291503	0.254875	0.253823	0.270652	0.316908	0.340696	0.358751
Nigeria	NGA	Price level ratio of PPP conversion factor (GDP) to market exchange rate	PA.NUS.PPPC.RF																															0.256704	0.224904	0.204497	0.118402	0.14394	0.183743	0.200737	0.204397	0.197566	0.210603	0.229382	0.225767	0.248358	0.249541	0.285296	0.33563
Nicaragua	NIC	Price level ratio of PPP conversion factor (GDP) to market exchange rate	PA.NUS.PPPC.RF																															0.405371	0.379913	0.445572	0.428113	0.411433	0.407799	0.391844	0.377524	0.380075	0.36681	0.362405	0.358774	0.344108	0.335341	0.337666	0.342437
Netherlands	NLD	Price level ratio of PPP conversion factor (GDP) to market exchange rate	PA.NUS.PPPC.RF																															1.11094	1.07923	1.14982	1.08048	1.10181	1.24855	1.18353	1.02627	1.00638	0.965974	0.822523	0.810621	0.851832	1.04689	1.12921	1.11612
Norway	NOR	Price level ratio of PPP conversion factor (GDP) to market exchange rate	PA.NUS.PPPC.RF																															1.53069	1.46126	1.48087	1.29627	1.27375	1.4324	1.39166	1.28035	1.23423	1.19035	1.03235	1.02061	1.13439	1.29904	1.35379	1.39778
Nepal	NPL	Price level ratio of PPP conversion factor (GDP) to market exchange rate	PA.NUS.PPPC.RF																															0.240461	0.236388	0.192551	0.194903	0.195936	0.200727	0.192269	0.195728	0.185497	0.181588	0.182499	0.173444	0.171822	0.169592	0.181284	0.189859
Nauru	NRU	Price level ratio of PPP conversion factor (GDP) to market exchange rate	PA.NUS.PPPC.RF
New Zealand	NZL	Price level ratio of PPP conversion factor (GDP) to market exchange rate	PA.NUS.PPPC.RF																															0.919202	0.839459	0.790341	0.820138	0.893622	0.971254	1.01756	0.912785	0.761779	0.744543	0.634066	0.616771	0.724019	0.914075	1.01312	1.08076
OECD members	OED	Price level ratio of PPP conversion factor (GDP) to market exchange rate	PA.NUS.PPPC.RF
Oman	OMN	Price level ratio of PPP conversion factor (GDP) to market exchange rate	PA.NUS.PPPC.RF																															0.27944	0.247329	0.244896	0.226333	0.220603	0.219866	0.231925	0.222897	0.190985	0.20912	0.240086	0.224083	0.231023	0.249992	0.275125	0.326687
Other small states	OSS	Price level ratio of PPP conversion factor (GDP) to market exchange rate	PA.NUS.PPPC.RF
Pakistan	PAK	Price level ratio of PPP conversion factor (GDP) to market exchange rate	PA.NUS.PPPC.RF																															0.254613	0.267316	0.259996	0.264525	0.251993	0.272662	0.266687	0.255898	0.245803	0.236769	0.216573	0.198214	0.191404	0.203776	0.216696	0.219756
Panama	PAN	Price level ratio of PPP conversion factor (GDP) to market exchange rate	PA.NUS.PPPC.RF																															0.516691	0.502252	0.515914	0.521883	0.529774	0.521315	0.507117	0.506541	0.5059	0.503072	0.485787	0.479969	0.480502	0.476533	0.473194	0.466829
Peru	PER	Price level ratio of PPP conversion factor (GDP) to market exchange rate	PA.NUS.PPPC.RF																															0.35637	0.438499	0.451454	0.405814	0.455861	0.493774	0.488854	0.474984	0.450086	0.395424	0.388203	0.3794	0.372964	0.376463	0.397106	0.412678
Philippines	PHL	Price level ratio of PPP conversion factor (GDP) to market exchange rate	PA.NUS.PPPC.RF																															0.308006	0.306796	0.348541	0.342102	0.378451	0.40991	0.425197	0.395104	0.311019	0.341177	0.312258	0.279523	0.283482	0.273111	0.272409	0.284585
Palau	PLW	Price level ratio of PPP conversion factor (GDP) to market exchange rate	PA.NUS.PPPC.RF																																									0.778428	0.767088	0.758386	0.725352	0.722783	0.777224
Papua New Guinea	PNG	Price level ratio of PPP conversion factor (GDP) to market exchange rate	PA.NUS.PPPC.RF																															0.761102	0.790532	0.784761	0.736915	0.753357	0.64296	0.651717	0.638417	0.503588	0.44735	0.454348	0.389248	0.373729	0.422944	0.445281	0.503028
Poland	POL	Price level ratio of PPP conversion factor (GDP) to market exchange rate	PA.NUS.PPPC.RF																															0.280045	0.377527	0.39727	0.380862	0.408572	0.47998	0.501156	0.461375	0.476204	0.438017	0.421796	0.448864	0.441126	0.46398	0.50034	0.57722
Pre-demographic dividend	PRE	Price level ratio of PPP conversion factor (GDP) to market exchange rate	PA.NUS.PPPC.RF
Puerto Rico	PRI	Price level ratio of PPP conversion factor (GDP) to market exchange rate	PA.NUS.PPPC.RF																															0.64529	0.643677	0.645549	0.642497	0.649057	0.653363	0.666712	0.664142	0.69852	0.698958	0.705994	0.728447	0.735557	0.753185	0.724017	0.748267
Korea, Dem. People's Rep.	PRK	Price level ratio of PPP conversion factor (GDP) to market exchange rate	PA.NUS.PPPC.RF
Portugal	PRT	Price level ratio of PPP conversion factor (GDP) to market exchange rate	PA.NUS.PPPC.RF																															0.669685	0.703616	0.820532	0.722562	0.7352	0.818211	0.816829	0.733152	0.731057	0.704097	0.610615	0.601016	0.635502	0.757648	0.841061	0.826398
Paraguay	PRY	Price level ratio of PPP conversion factor (GDP) to market exchange rate	PA.NUS.PPPC.RF																															0.255516	0.286981	0.282743	0.266591	0.269082	0.28406	0.29664	0.284797	0.261532	0.249515	0.250294	0.236806	0.197548	0.198477	0.232437	0.246181
West Bank and Gaza	PSE	Price level ratio of PPP conversion factor (GDP) to market exchange rate	PA.NUS.PPPC.RF																																			0.572433	0.604323	0.608979	0.575704	0.538713	0.515134	0.556322	0.556821	0.556434	0.534066	0.494852	0.480076
Pacific island small states	PSS	Price level ratio of PPP conversion factor (GDP) to market exchange rate	PA.NUS.PPPC.RF
Post-demographic dividend	PST	Price level ratio of PPP conversion factor (GDP) to market exchange rate	PA.NUS.PPPC.RF
French Polynesia	PYF	Price level ratio of PPP conversion factor (GDP) to market exchange rate	PA.NUS.PPPC.RF
Qatar	QAT	Price level ratio of PPP conversion factor (GDP) to market exchange rate	PA.NUS.PPPC.RF																																									0.309949	0.28811	0.292225	0.335791	0.369874	0.468163
Romania	ROU	Price level ratio of PPP conversion factor (GDP) to market exchange rate	PA.NUS.PPPC.RF																															0.318467	0.263062	0.244226	0.246588	0.265003	0.304131	0.2843	0.283482	0.334121	0.285875	0.283838	0.279992	0.295975	0.354421	0.388745	0.480929
Russian Federation	RUS	Price level ratio of PPP conversion factor (GDP) to market exchange rate	PA.NUS.PPPC.RF																															0.435079	0.444201	0.451564	0.456526	0.464233	0.474906	0.479159	0.48028	0.335744	0.225006	0.259559	0.285321	0.295806	0.321477	0.40114	0.450288
Rwanda	RWA	Price level ratio of PPP conversion factor (GDP) to market exchange rate	PA.NUS.PPPC.RF																															0.714486	0.531416	0.520901	0.538048	0.404757	0.503204	0.468381	0.541709	0.528706	0.470449	0.407139	0.354281	0.308083	0.321536	0.32391	0.35446
South Asia	SAS	Price level ratio of PPP conversion factor (GDP) to market exchange rate	PA.NUS.PPPC.RF
Saudi Arabia	SAU	Price level ratio of PPP conversion factor (GDP) to market exchange rate	PA.NUS.PPPC.RF																															0.226068	0.213726	0.208344	0.200132	0.198093	0.205314	0.217435	0.221144	0.187961	0.212203	0.23022	0.22144	0.23103	0.231807	0.250707	0.292291
Sudan	SDN	Price level ratio of PPP conversion factor (GDP) to market exchange rate	PA.NUS.PPPC.RF																															0.856477	1.00537	0.147812	0.174349	0.243448	0.243165	0.147013	0.158225	0.144465	0.131189	0.138418	0.162975	0.174694	0.189781	0.219326	0.265788
Senegal	SEN	Price level ratio of PPP conversion factor (GDP) to market exchange rate	PA.NUS.PPPC.RF																															0.632752	0.585244	0.604805	0.552728	0.369962	0.431728	0.430901	0.3786	0.380693	0.357945	0.307296	0.311805	0.330315	0.383922	0.410595	0.416968
Singapore	SGP	Price level ratio of PPP conversion factor (GDP) to market exchange rate	PA.NUS.PPPC.RF																															0.498122	0.568097	0.597198	0.608463	0.652044	0.710075	0.711525	0.671433	0.581231	0.54567	0.544874	0.503431	0.491561	0.486526	0.507721	0.509416
Solomon Islands	SLB	Price level ratio of PPP conversion factor (GDP) to market exchange rate	PA.NUS.PPPC.RF																															0.62036	0.599451	0.614895	0.626712	0.635563	0.658966	0.692673	0.70872	0.601262	0.635441	0.62358	0.646244	0.553779	0.51882	0.534176	0.588686
Sierra Leone	SLE	Price level ratio of PPP conversion factor (GDP) to market exchange rate	PA.NUS.PPPC.RF																															0.193912	0.220026	0.231577	0.252293	0.298816	0.30377	0.317065	0.298969	0.229701	0.230055	0.200367	0.358808	0.321215	0.318618	0.304259	0.321648
El Salvador	SLV	Price level ratio of PPP conversion factor (GDP) to market exchange rate	PA.NUS.PPPC.RF																															0.3125	0.324708	0.328331	0.348289	0.37444	0.406832	0.425812	0.432758	0.446044	0.444218	0.448593	0.453246	0.453032	0.45744	0.457588	0.462596
San Marino	SMR	Price level ratio of PPP conversion factor (GDP) to market exchange rate	PA.NUS.PPPC.RF																																								0.80522	0.698372	0.6934	0.73804	0.873343	0.957629	0.939186
Somalia	SOM	Price level ratio of PPP conversion factor (GDP) to market exchange rate	PA.NUS.PPPC.RF
Serbia	SRB	Price level ratio of PPP conversion factor (GDP) to market exchange rate	PA.NUS.PPPC.RF																																				0.457431	0.547928	0.591281	0.428769	0.46514	0.15198	0.266474	0.31612	0.393083	0.412696	0.405206
Sub-Saharan Africa (excluding high income)	SSA	Price level ratio of PPP conversion factor (GDP) to market exchange rate	PA.NUS.PPPC.RF
South Sudan	SSD	Price level ratio of PPP conversion factor (GDP) to market exchange rate	PA.NUS.PPPC.RF
Sub-Saharan Africa	SSF	Price level ratio of PPP conversion factor (GDP) to market exchange rate	PA.NUS.PPPC.RF
Small states	SST	Price level ratio of PPP conversion factor (GDP) to market exchange rate	PA.NUS.PPPC.RF
Sao Tome and Principe	STP	Price level ratio of PPP conversion factor (GDP) to market exchange rate	PA.NUS.PPPC.RF																																										0.285024	0.307412	0.339044	0.356922	0.384818
Suriname	SUR	Price level ratio of PPP conversion factor (GDP) to market exchange rate	PA.NUS.PPPC.RF																															0.205421	0.264935	0.232954	0.245909	0.328827	0.331721	0.363599	0.363681	0.422668	0.334657	0.34271	0.283163	0.33697	0.362207	0.37866	0.424558
Slovak Republic	SVK	Price level ratio of PPP conversion factor (GDP) to market exchange rate	PA.NUS.PPPC.RF																																	0.407251	0.415465	0.467452	0.554371	0.552579	0.510272	0.521379	0.526926	0.477001	0.461987	0.493134	0.615744	0.702168	0.702556
Slovenia	SVN	Price level ratio of PPP conversion factor (GDP) to market exchange rate	PA.NUS.PPPC.RF																															0.736081	0.569635	0.581904	0.559374	0.590203	0.787816	0.756071	0.684101	0.696047	0.67041	0.5667	0.553074	0.581831	0.703333	0.757136	0.75878
Sweden	SWE	Price level ratio of PPP conversion factor (GDP) to market exchange rate	PA.NUS.PPPC.RF																															1.49865	1.53578	1.57507	1.1767	1.19224	1.31129	1.37912	1.22199	1.18189	1.1263	1.00022	0.910459	0.966782	1.17309	1.26472	1.26844
Eswatini	SWZ	Price level ratio of PPP conversion factor (GDP) to market exchange rate	PA.NUS.PPPC.RF																															0.38564	0.3802	0.400174	0.400509	0.40046	0.447915	0.399597	0.408086	0.361275	0.339675	0.366516	0.314778	0.275717	0.399376	0.473106	0.496509
Sint Maarten (Dutch part)	SXM	Price level ratio of PPP conversion factor (GDP) to market exchange rate	PA.NUS.PPPC.RF
Seychelles	SYC	Price level ratio of PPP conversion factor (GDP) to market exchange rate	PA.NUS.PPPC.RF																															0.592076	0.566055	0.598276	0.601399	0.609264	0.628648	0.582444	0.572281	0.564152	0.559209	0.531655	0.538412	0.587144	0.618978	0.737963	0.718807
Syrian Arab Republic	SYR	Price level ratio of PPP conversion factor (GDP) to market exchange rate	PA.NUS.PPPC.RF
Turks and Caicos Islands	TCA	Price level ratio of PPP conversion factor (GDP) to market exchange rate	PA.NUS.PPPC.RF
Chad	TCD	Price level ratio of PPP conversion factor (GDP) to market exchange rate	PA.NUS.PPPC.RF																															0.435296	0.418857	0.380135	0.342548	0.245536	0.291131	0.310929	0.278025	0.290361	0.253577	0.226334	0.244256	0.258764	0.3038	0.357015	0.425846
East Asia & Pacific (IDA & IBRD countries)	TEA	Price level ratio of PPP conversion factor (GDP) to market exchange rate	PA.NUS.PPPC.RF
Europe & Central Asia (IDA & IBRD countries)	TEC	Price level ratio of PPP conversion factor (GDP) to market exchange rate	PA.NUS.PPPC.RF
Togo	TGO	Price level ratio of PPP conversion factor (GDP) to market exchange rate	PA.NUS.PPPC.RF																															0.518222	0.496704	0.534387	0.447965	0.303869	0.367747	0.371364	0.326476	0.349929	0.334446	0.311894	0.300614	0.32822	0.3739	0.392778	0.403275
Thailand	THA	Price level ratio of PPP conversion factor (GDP) to market exchange rate	PA.NUS.PPPC.RF																															0.350353	0.359332	0.368788	0.384851	0.397072	0.415117	0.417201	0.346039	0.280418	0.294656	0.275236	0.24766	0.256477	0.266058	0.276772	0.282036
Tajikistan	TJK	Price level ratio of PPP conversion factor (GDP) to market exchange rate	PA.NUS.PPPC.RF																															0.188761	0.100967	0.221791	0.197591	0.227054	0.205809	0.205696	0.175604	0.236219	0.184876	0.132164	0.148141	0.148746	0.167375	0.19727	0.19965
Turkmenistan	TKM	Price level ratio of PPP conversion factor (GDP) to market exchange rate	PA.NUS.PPPC.RF																															0.267834	0.268774	0.309356	0.295744	0.28206	0.288531	0.291096	0.332701	0.326662	0.260039	0.254131	0.251148	0.269567	0.302426	0.287484	0.292239
Latin America & the Caribbean (IDA & IBRD countries)	TLA	Price level ratio of PPP conversion factor (GDP) to market exchange rate	PA.NUS.PPPC.RF
Timor-Leste	TLS	Price level ratio of PPP conversion factor (GDP) to market exchange rate	PA.NUS.PPPC.RF																																									0.332213	0.363191	0.37693	0.394728	0.344098	0.339773
Middle East & North Africa (IDA & IBRD countries)	TMN	Price level ratio of PPP conversion factor (GDP) to market exchange rate	PA.NUS.PPPC.RF
Tonga	TON	Price level ratio of PPP conversion factor (GDP) to market exchange rate	PA.NUS.PPPC.RF																															0.543396	0.574996	0.581409	0.553167	0.722053	0.701912	0.719948	0.67681	0.581856	0.575513	0.573656	0.478097	0.453075	0.480579	0.546946	0.601424
South Asia (IDA & IBRD)	TSA	Price level ratio of PPP conversion factor (GDP) to market exchange rate	PA.NUS.PPPC.RF
Sub-Saharan Africa (IDA & IBRD countries)	TSS	Price level ratio of PPP conversion factor (GDP) to market exchange rate	PA.NUS.PPPC.RF
Trinidad and Tobago	TTO	Price level ratio of PPP conversion factor (GDP) to market exchange rate	PA.NUS.PPPC.RF																															0.588521	0.57822	0.526245	0.444258	0.444967	0.452251	0.448017	0.408059	0.393096	0.404275	0.442864	0.449964	0.419011	0.450612	0.477523	0.524633
Tunisia	TUN	Price level ratio of PPP conversion factor (GDP) to market exchange rate	PA.NUS.PPPC.RF																															0.452233	0.447864	0.481437	0.433831	0.440519	0.486235	0.484115	0.435443	0.431876	0.422563	0.369325	0.357583	0.364447	0.404926	0.421628	0.408843
Turkiye	TUR	Price level ratio of PPP conversion factor (GDP) to market exchange rate	PA.NUS.PPPC.RF																															0.45426	0.433571	0.422464	0.434364	0.326284	0.386638	0.380516	0.36449	0.494331	0.469114	0.450464	0.338668	0.392284	0.490736	0.555716	0.621159
Tuvalu	TUV	Price level ratio of PPP conversion factor (GDP) to market exchange rate	PA.NUS.PPPC.RF																															0.602006	0.596467	0.590241	0.547432	0.549394	0.573697	0.670215	0.616715	0.530362	0.570011	0.619885	0.56162	0.608945	0.721204	0.842092	0.860526
Tanzania	TZA	Price level ratio of PPP conversion factor (GDP) to market exchange rate	PA.NUS.PPPC.RF																															0.263286	0.290388	0.262042	0.234032	0.239016	0.263338	0.305774	0.343439	0.357248	0.350683	0.34524	0.323203	0.309426	0.306224	0.303855	0.30255
Uganda	UGA	Price level ratio of PPP conversion factor (GDP) to market exchange rate	PA.NUS.PPPC.RF																															0.595293	0.420982	0.34237	0.347955	0.39673	0.502579	0.475193	0.460996	0.456416	0.379443	0.37141	0.325657	0.311976	0.307257	0.336661	0.35724
Ukraine	UKR	Price level ratio of PPP conversion factor (GDP) to market exchange rate	PA.NUS.PPPC.RF																															0.206017	0.207425	0.215179	0.217359	0.221061	0.226291	0.228187	0.260281	0.219118	0.163251	0.154532	0.168655	0.176284	0.186772	0.210279	0.262606
Upper middle income	UMC	Price level ratio of PPP conversion factor (GDP) to market exchange rate	PA.NUS.PPPC.RF
Uruguay	URY	Price level ratio of PPP conversion factor (GDP) to market exchange rate	PA.NUS.PPPC.RF																															0.500713	0.563719	0.586859	0.650528	0.691547	0.758993	0.750522	0.743036	0.74453	0.707354	0.671163	0.625057	0.434288	0.374016	0.394127	0.451142
United States	USA	Price level ratio of PPP conversion factor (GDP) to market exchange rate	PA.NUS.PPPC.RF																															1	1	1	1	1	1	1	1	1	1	1	1	1	1	1	1
Uzbekistan	UZB	Price level ratio of PPP conversion factor (GDP) to market exchange rate	PA.NUS.PPPC.RF																															0.261224	0.259953	0.270809	0.274066	0.278736	0.28513	0.287664	0.284143	0.273861	0.295016	0.223851	0.174137	0.140125	0.137912	0.148375	0.159981
St. Vincent and the Grenadines	VCT	Price level ratio of PPP conversion factor (GDP) to market exchange rate	PA.NUS.PPPC.RF																															0.517519	0.524752	0.526068	0.507745	0.508913	0.504998	0.513598	0.511753	0.522306	0.524408	0.552592	0.573486	0.565853	0.542841	0.54846	0.547225
Venezuela, RB	VEN	Price level ratio of PPP conversion factor (GDP) to market exchange rate	PA.NUS.PPPC.RF																															0.258111	0.25037	0.260691	0.252539	0.246268	0.307466	0.275707	0.310065	0.325258	0.365924	0.412592	0.409456	0.334334	0.319948	0.354241	0.402868
British Virgin Islands	VGB	Price level ratio of PPP conversion factor (GDP) to market exchange rate	PA.NUS.PPPC.RF
Virgin Islands (U.S.)	VIR	Price level ratio of PPP conversion factor (GDP) to market exchange rate	PA.NUS.PPPC.RF
Vietnam	VNM	Price level ratio of PPP conversion factor (GDP) to market exchange rate	PA.NUS.PPPC.RF																															0.103706	0.140627	0.129891	0.156837	0.174328	0.198465	0.211955	0.209738	0.198773	0.197215	0.196258	0.189512	0.188284	0.194833	0.202652	0.231789
Vanuatu	VUT	Price level ratio of PPP conversion factor (GDP) to market exchange rate	PA.NUS.PPPC.RF																															0.660714	0.738672	0.731128	0.679834	0.711279	0.735882	0.740307	0.723979	0.703593	0.706545	0.662002	0.635477	0.671985	0.756708	0.822529	0.819517
World	WLD	Price level ratio of PPP conversion factor (GDP) to market exchange rate	PA.NUS.PPPC.RF
Samoa	WSM	Price level ratio of PPP conversion factor (GDP) to market exchange rate	PA.NUS.PPPC.RF																															0.338784	0.334965	0.345679	0.326386	0.54459	0.508556	0.517854	0.577809	0.527782	0.482722	0.455212	0.426467	0.420584	0.46384	0.535858	0.569728
Kosovo	XKX	Price level ratio of PPP conversion factor (GDP) to market exchange rate	PA.NUS.PPPC.RF
Yemen, Rep.	YEM	Price level ratio of PPP conversion factor (GDP) to market exchange rate	PA.NUS.PPPC.RF																															0.233381	0.223033	0.219645	0.171341	0.122028	0.11559	0.147378	0.162732	0.140406	0.161176	0.187499	0.180476	0.185422	0.193019	0.212947	0.236041
South Africa	ZAF	Price level ratio of PPP conversion factor (GDP) to market exchange rate	PA.NUS.PPPC.RF																															0.486432	0.509892	0.553697	0.533351	0.52772	0.560851	0.501928	0.497826	0.443472	0.422967	0.397547	0.337845	0.305769	0.444536	0.537602	0.559121
Zambia	ZMB	Price level ratio of PPP conversion factor (GDP) to market exchange rate	PA.NUS.PPPC.RF																															0.277302	0.275979	0.258576	0.2433	0.291237	0.288626	0.252135	0.285617	0.233088	0.211355	0.210395	0.222165	0.214403	0.229789	0.265349	0.321325
Zimbabwe	ZWE	Price level ratio of PPP conversion factor (GDP) to market exchange rate	PA.NUS.PPPC.RF																															0.744818	0.671627	0.563878	0.529939	0.498646	0.503245	0.538597	0.514223	0.370958	0.395092	0.388765	0.379702	0.384018	0.40973	0.42939	0.43772
[truncated: 16 more columns]
